# Supplementary material for: Comparative Transcriptome Analysis and Genetic Methods Revealed the Biocontrol Mechanism of Paenibacillus polymyxa NSY50 against Tomato Fusarium Wilt
Source: Int J Mol Sci. 2022 Sep 18;23(18):10907. doi: 10.3390/ijms231810907 (PMC9501285; doi:10.3390/ijms231810907)
Supplement: Supplementary file 1 [file ijms-23-10907-s001.zip]

Archive with 13 entries (13 files):
- Figure S1. Correlation analysis of RNA-Seq data between samples.jpg
- Figure S2. Venn diagram of DEGs between different comparison groups.jpg
- Figure S3. GO and KEGG pathway enrichment analysis of DEGs.jpg
- Figure S4. Photosynthetic parameters of SlNAP1 gene overexpression plants.jpg
- Figure S5. Antagonistic effect of NSY50 against Fol. a, control; b, Co-inoculated.jpg
- Supplementary File S1. Scoring criteria of wilting and DI.pdf
- Table S1. Primer sequences for qRT-PCR, clone and knockout.xlsx
- Table S2. Basic statistical of RNA-seq data.xlsx
- Table S3. DEGs between Control, FOL, and NSY50+FOL treatments.xlsx
- Table S4. The statistical of DEGs between different samples.xlsx
- Table S5. Statistics of functional annotation of DEGs.xlsx
- Table S6. Differentially expressed NAC transcription factors and their expression ratio after infection in tomato.xlsx
- Table S7. The correlations between the photosynthetic parameters, fresh weight and dry weight of WT, OE#1 and OE#2.xlsx
