# Supplementary material for: Comparative Transcriptome Analysis and Genetic Methods Revealed the Biocontrol Mechanism of Paenibacillus polymyxa NSY50 against Tomato Fusarium Wilt
Source: Int J Mol Sci. 2022 Sep 18;23(18):10907. doi: 10.3390/ijms231810907 (PMC9501285; doi:10.3390/ijms231810907)
Supplement: Supplementary file 1 [file ijms-23-10907-s001.zip › Table S1. Primer sequences for qRT-PCR, clone and knockout.xlsx]

## Sheet: Sheet1
	Table S1. Primer sequences for qRT-PCR and clone
	Gene Name	Accession Number	Forward primer (5`- 3`)	Reverse primer (5`-3`)	Product length	Purpose
	NAP1	Solyc05g007770.3	GCCATGCCCTGTCTCAATTA	ATAACCTGACACAGCTGCTC	166	qRT-PCR
	PR1	Solyc01g106620	CTCGGTACGTCTTGGTTGTG	TCCAGTTACCTGGTGGATCA	86	qRT-PCR
	PR5	Solyc08g080660.1.1	ACTTTGATGGTGCTGGTAGAG	CGCGTATTCGGCTAAGGTATT	104	qRT-PCR
	ERF1	Solyc03g093550.1	TTGGTCGACGATTTGGGATG	AAAATCTCTTCCAGCAACAG	116	qRT-PCR
	NPR1	Solyc07g040690.3.1	GGGAAAGATAGCAGCACG	GTCCACACAAACACACACATC	144	qRT-PCR
	PAL2	Solyc05g056170	TGTCAACTGCCTCCTCTGTC	AATCGCTATGGCCTCGTACT	143	qRT-PCR
	ARR4	Solyc05g006420.3	CGGTGAAATTGGCAGACGTA	ATGGAGAGGAAGTGGATGGC	198	qRT-PCR
	PAT1	Solyc07g047950.1	AGTGGAAGTCGCGGTTTAGA	TTCCAGGCACAAGAAGCAAC	178	qRT-PCR
	GH3.6	Solyc07g053030.4	GAAGTTGAGCTACACGACGC	GGATTTGTCGATGTGTCTGCA	104	qRT-PCR
	PR4	Solyc09g007010.1	GTGCCTCTGAATTGTGGGTG	AAATGAACCACCACCCGTTG	162	qRT-PCR
	PR1a2	Solyc09g007020.1	ATTGTGGGTGTCGGAAAAGC	TTGTCCGACCCAATTGCCTA	190	qRT-PCR
	STH-2	Solyc09g090990.2	GCATACCTTCTCGCGAATCC	CAACTTCTACGTCTCTCATTCGA	171	qRT-PCR
	RAS1	Solyc10g085210.2	GGTGGATCTAGCACGTCGAT	GCATCCGTCACCACATTCTC	126	qRT-PCR
	MPH1	Solyc12g006280.3	AAGCCTCCATGTTGTGATGC	TCCTCCTTTGTCATTCCACTACT	186	qRT-PCR
	XTH15	Solyc12g017240.2	CTTCTCGCCTTGTCCCTTG	ATCAATTTCGTCGTGCCCT	168	qRT-PCR
	Actin	U60478.1	TTCCGTTGCCCTGAAGTCCT	AGTTGAGCCACCACTAAGCAC	150	qRT-PCR
	SlNAP1	Solyc05g007770.3	TTGGCGCGCCATGGTTGGAAAAATTAG	CGGGGTACCACTGAGATTGAAATGTTG	849	Clone
	SlNAP1-CRISPR		CATTTTCTCTCAATTTCCTTGC	TCTTACCCTCATAGATCCAC	654	NAP1 mutants identification
	gRNA1		CTGATCTTCCTCCTGGATTT			gRNA target sequences
	gRNA2		TTTCGGGGATAATTGAGACA			gRNA target sequences
