# Supplementary material for: Comparative Transcriptome Analysis and Genetic Methods Revealed the Biocontrol Mechanism of Paenibacillus polymyxa NSY50 against Tomato Fusarium Wilt
Source: Int J Mol Sci. 2022 Sep 18;23(18):10907. doi: 10.3390/ijms231810907 (PMC9501285; doi:10.3390/ijms231810907)
Supplement: Supplementary file 1 [file ijms-23-10907-s001.zip › Table S2. Basic statistical of RNA-seq data.xlsx]

## Sheet: Sheet1
	Table S2. Basic statistical of RNA-sequencing data
	Sample ID	Paired-end Clean reads	Clean base (b)	GC content (%)	Q30 (%)	Mapped Reads	Uniq Mapped Reads
	Control 1	20847456	6229842810	43.51	93.14	38,942,039 (93.40%)	37,617,988 (90.22%)
	Control 2	22846331	6811876672	43.59	93.58	42,725,766 (93.51%)	41,286,428 (90.36%)
	Control 3	22256570	6634619550	43.58	92.97	41,303,868 (92.79%)	39,902,842 (89.64%)
	FOL 1	20676825	6140800112	45.88	93.35	30,666,551 (74.16%)	29,426,096 (71.16%)
	FOL 2	22349794	6661362844	43.75	93.08	39,882,415 (89.22%)	38,435,218 (85.99%)
	FOL 3	20448615	6103692308	43.72	93.18	36,888,416 (90.20%)	35,601,224 (87.05%)
	NSY50+FOL 1	20616586	6158169454	43.73	93.7	37,115,297 (90.01%)	35,774,933 (86.76%)
	NSY50+FOL 2	21458561	6405753900	44.13	93.57	36,844,098 (85.85%)	35,542,936 (82.82%)
	NSY50+FOL 3	20287498	6056044234	43.67	93.33	37,042,948 (91.30%)	35,581,822 (87.69%)
	Note: Control, 50ml sterile water; FOL, 50ml spore suspension of Fol; NSY50+FOL, 50ml NSY50 cell suspension was inoculated, 3 days later, 50mL Fol was inoculated.
