# Supplementary material for: Comparative Transcriptome Analysis and Genetic Methods Revealed the Biocontrol Mechanism of Paenibacillus polymyxa NSY50 against Tomato Fusarium Wilt
Source: Int J Mol Sci. 2022 Sep 18;23(18):10907. doi: 10.3390/ijms231810907 (PMC9501285; doi:10.3390/ijms231810907)
Supplement: Supplementary file 1 [file ijms-23-10907-s001.zip › Table S3. DEGs between Control, FOL, and NSY50+FOL treatments.xlsx]

## Sheet: Table S3
	Table S3. DEGs between Control, FOL, and NSY50+FOL treatments
	Control vs FOL					Control vs NSY50+FOL					FOL vs NSY50+FOL
	Gene ID	FDR	log2(FC)	regulated		Gene ID	FDR	log2(FC)	regulated		Gene ID	FDR	log2(FC)	regulated		Note: the P-values were adjusted by using Benjamini Hochberg's method to control the false discovery rate (FDR), the genes with a fold change 2 or -2 and an adjusted P value (padj) <0:01 were designated as DEGs.
	Solyc04g015340.3	8.09167e-10	-1.41718	down		Solyc09g089780.3	1.39404e-07	-1.06352	down		Solanum_lycopersicum_newGene_178	1.61701e-07	-1.55351	down
	Solyc09g089780.3	1.22728e-12	-1.47448	down		Solyc01g111880.4	0	3.42897	up		Solanum_lycopersicum_newGene_1518	2.93888e-05	-1.10372	down
	Solyc01g104800.2	0.00628236	-1.84186	down		Solyc12g088370.2	1.52548e-36	1.28572	up		Solyc08g008080.1	0.000135295	1.31568	up
	Solyc01g111880.4	5.61419e-87	3.21975	up		Solyc06g063430.2	4.44751e-20	-3.17825	down		Solyc09g089650.1	0.000152106	1.04744	up
	Solyc12g088370.2	2.01766e-36	1.31994	up		Solyc05g051200.1	0	4.00095	up		Solyc01g005420.2	0.000411712	-1.17053	down
	Solyc06g063430.2	4.91755e-15	-3.24754	down		Solyc05g011850.1	1.40206e-17	-2.64943	down		Solyc04g016420.3	1.85713e-11	-1.25812	down
	Solyc05g051200.1	3.5833e-110	3.65634	up		Solyc08g062340.3	1.15563e-91	4.77548	up		Solyc06g076520.1	1.90861e-13	1.04893	up
	Solyc01g088230.3	1.73738e-09	-6.26751	down		Solyc03g095310.3	3.78644e-58	-2.59883	down		Solyc09g090790.3	1.79244e-09	1.38198	up
	Solyc05g011850.1	4.18505e-11	-2.23197	down		Solyc06g062910.2	6.71176e-40	2.15667	up		Solyc12g008840.2	1.02224e-16	1.23757	up
	Solyc08g062340.3	1.56346e-66	4.76111	up		Solyc11g017370.3	0.00261465	-1.36879	down		Solyc03g005450.3	2.31064e-05	1.22822	up
	Solyc03g095310.3	2.95335e-28	-2.17843	down		Solyc01g112140.4	1.36429e-21	-1.48402	down		Solyc08g074682.1	0.0005808	1.20357	up
	Solyc06g062910.2	1.86054e-31	2.22612	up		Solyc07g066600.3	1.19617e-60	1.80391	up		Solyc10g078330.2	0.00324208	1.02039	up
	Solyc01g112140.4	2.2515e-25	-1.80001	down		Solyc02g080050.1	0.0012869	1.24327	up		Solyc06g084130.3	0.000510386	1.00471	up
	Solyc07g066600.3	4.39483e-221	2.06604	up		Solyc07g017570.2	1.31107e-17	1.26989	up		Solyc06g076630.3	2.29371e-14	-1.47224	down
	Solyc02g080050.1	0.00153683	1.19177	up		Solyc10g079370.3	9.26493e-38	1.19881	up		Solyc01g081340.4	6.70581e-06	1.1136	up
	Solyc07g017570.2	4.573e-19	2.00472	up		Solyc04g009780.1	2.16592e-17	2.45698	up		Solyc01g110000.3	4.39544e-07	1.68582	up
	Solyc10g079370.3	8.56599e-27	1.42868	up		Solyc01g102380.5.1	3.19318e-53	-1.36803	down		Solyc09g007020.1	4.3028e-30	1.72752	up
	Solyc02g085630.3	9.93378e-09	1.34091	up		Solyc02g069600.3	3.13097e-09	1.04341	up		Solyc08g082440.3	4.7263e-07	1.05955	up
	Solyc03g079980.2	0.00558785	1.22425	up		Solyc11g006190.3	3.38789e-12	1.50063	up		Solyc07g061730.3	0.000904153	1.21812	up
	Solyc04g009780.1	5.7996e-11	2.31203	up		Solyc02g092040.1	2.16615e-30	1.58406	up		Solyc06g053220.3	4.94496e-05	1.3075	up
	Solyc01g102380.5.1	6.37428e-34	-1.18987	down		Solyc07g056390.4	0	3.24874	up		Solyc03g083690.1	8.84476e-07	1.65571	up
	Solyc02g069600.3	5.78622e-08	1.59799	up		Solyc05g053870.3	1.63979e-15	1.27199	up		Solyc09g005780.3	1.06845e-05	1.53397	up
	Solyc08g079760.4	0.000384997	-1.36656	down		Solyc12g038090.1	0.0050675	-1.47344	down		Solyc02g089850.3	0.000208357	1.01419	up
	Solyc02g092040.1	9.96196e-18	1.66226	up		Solyc10g084070.1	9.36398e-18	2.42835	up		Solyc00g500373.1	0.00129516	-1.17975	down
	Solanum_lycopersicum_newGene_2472	6.86763e-14	1.16793	up		Solyc04g078810.4	5.1649e-21	-1.76014	down		Solyc08g083210.3	0.00328819	1.05774	up
	Solyc07g056390.4	7.99186e-147	3.66327	up		Solyc05g021390.4	3.70762e-90	2.89657	up		Solanum_lycopersicum_newGene_2842	1.55396e-05	1.22926	up
	Solyc10g055240.2	1.88643e-07	-1.13976	down		Solyc01g097000.3	7.2706e-13	-2.70119	down		Solyc03g121600.4	2.73292e-05	-1.18639	down
	Solyc07g040880.4	8.47844e-05	1.53169	up		Solyc08g076120.3	3.67838e-07	-1.3002	down		Solyc03g118810.1	4.97677e-19	1.76139	up
	Solyc08g022080.4	2.09009e-23	1.0877	up		Solyc05g013750.3	6.71786e-51	1.20446	up		Solyc03g115060.3	2.84375e-05	1.39258	up
	Solyc10g085100.2	1.25726e-08	-1.43916	down		Solyc01g104010.2	1.12135e-15	-2.32411	down		Solyc01g087790.2	0.000340232	1.298	up
	Solyc04g005270.1	2.18843e-55	1.38935	up		Solyc07g017610.3	4.61827e-89	2.35563	up		Solyc05g010555.1	0.00750406	1.01652	up
	Solyc12g038090.1	2.5548e-05	-2.66731	down		Solyc01g150142.1	4.20632e-52	4.58673	up		Solyc10g007600.3	6.0982e-09	1.9366	up
	Solyc10g084070.1	4.53253e-07	1.87536	up		Solyc12g098540.2	0.000327819	-4.33581	down		Solyc01g106820.3	4.93211e-05	1.34199	up
	Solyc04g078810.4	2.3178e-19	-2.10818	down		Solyc02g087970.1	2.79123e-06	-2.5377	down		Solanum_lycopersicum_newGene_2764	2.91491e-11	-2.20462	down
	Solyc05g021390.4	1.71137e-62	3.45342	up		Solyc01g094790.3	3.44588e-39	-1.7181	down		Solyc06g005310.3	4.35374e-05	1.2148	up
	Solyc01g097000.3	6.16324e-22	-3.46665	down		Solyc02g150139.1	1.2608e-05	1.35792	up		Solyc03g025470.4	0.00897279	1.00191	up
	Solyc08g076120.3	7.78917e-10	-1.46869	down		Solyc03g005090.4	2.54895e-46	-1.52665	down		Solyc06g007180.3	6.73714e-13	1.60418	up
	Solyc05g013750.3	1.23545e-27	1.23201	up		Solyc08g006070.4	6.82949e-07	-1.21511	down		Solyc05g050220.3	2.70535e-06	1.06689	up
	Solyc05g056400.3	4.86601e-12	1.5123	up		Solyc01g079720.3	2.00008e-88	1.75695	up		Solyc07g054880.4	0.00269748	1.09361	up
	Solyc01g104010.2	1.14352e-16	-2.98926	down		Solyc10g055630.2	4.90882e-09	-1.92083	down		Solyc05g055550.3	0.000317442	1.04914	up
	Solyc07g017610.3	3.79259e-29	1.78689	up		Solyc02g090070.3	1.17139e-16	-1.47598	down		Solyc01g104820.4	0.00282518	1.12489	up
	Solyc01g150142.1	7.65578e-34	4.7408	up		Solyc01g068380.3	2.23556e-34	2.27038	up		Solyc08g066050.3	0.00398241	1.09183	up
	Solyc12g098540.2	4.68033e-39	-7.80575	down		Solyc06g082990.4	6.97063e-13	1.18388	up		Solyc06g066230.4	1.13794e-66	4.20855	up
	Solyc02g087970.1	6.9191e-05	-2.37154	down		Solyc04g009220.2	0.00522442	-1.33459	down		Solyc06g083130.4	1.81315e-06	1.53251	up
	Solyc01g094790.3	5.01447e-19	-2.60781	down		Solyc01g087420.4	5.70308e-26	1.24931	up		Solyc03g098670.1	6.32349e-10	1.5535	up
	Solyc02g150139.1	1.96799e-07	1.43669	up		Solyc10g006700.1	1.77714e-36	1.90772	up		Solyc10g083880.2	1.28119e-09	1.31095	up
	Solyc03g005090.4	1.84816e-29	-1.99346	down		Solyc08g005630.3	0.000242914	-2.47333	down		Solyc12g100260.1	1.07708e-08	1.02937	up
	Solyc08g006070.4	6.62594e-13	-1.55666	down		Solyc08g075870.3	1.71773e-06	-1.78873	down		Solanum_lycopersicum_newGene_90	1.70284e-07	-1.65118	down
	Solyc01g101010.4	1.24205e-28	1.04486	up		Solyc08g066210.3	6.44656e-27	1.4205	up		Solyc01g104950.4	1.20786e-06	1.25213	up
	Solyc01g079720.3	1.16875e-48	1.85244	up		Solyc12g056300.3	3.22279e-24	-1.52949	down		Solyc12g005070.2	0.000871906	1.08739	up
	Solyc02g067890.3	3.94589e-54	1.44812	up		Solyc02g070580.1	3.12331e-24	1.53979	up		Solyc08g080570.4	3.78749e-25	1.71933	up
	Solyc10g055630.2	1.0161e-33	-2.75817	down		Solyc06g083660.4	2.99553e-29	-1.27511	down		Solyc03g114860.4	9.21192e-08	1.17499	up
	Solyc02g090070.3	3.67351e-11	-1.47346	down		Solyc07g005100.4	3.66052e-178	2.66992	up		Solyc07g053230.3	9.19933e-05	1.37719	up
	Solyc05g054530.1	1.43501e-05	-1.12515	down		Solyc07g062680.3	1.83786e-10	-1.74206	down		Solyc09g091000.4	0.00786967	1.02401	up
	Solyc01g068380.3	3.28281e-14	1.86339	up		Solyc10g080930.2	5.66786e-124	2.32497	up		Solyc06g082040.2	3.89784e-06	-1.49514	down
	Solyc06g082990.4	6.21582e-38	1.64189	up		Solyc03g123580.4	1.31802e-18	-1.07734	down		Solyc11g006570.3	6.97227e-23	2.11892	up
	Solyc01g087420.4	3.03267e-17	1.39702	up		Solyc07g006850.3	1.42062e-06	-1.2581	down		Solyc03g098760.3	1.3447e-05	1.46977	up
	Solyc10g006700.1	4.92033e-11	2.32595	up		Solyc10g084530.1	9.06047e-15	-1.11774	down		Solanum_lycopersicum_newGene_2892	2.70535e-06	1.41481	up
	Solyc08g005630.3	9.39703e-11	-6.60368	down		Solyc01g010900.3	3.61689e-07	-3.51268	down		Solyc04g082860.3	1.67112e-07	-1.24971	down
	Solyc08g075870.3	1.37502e-32	-2.49007	down		Solanum_lycopersicum_newGene_178	6.48928e-12	6.83153	up		Solyc02g085620.3	0.000110229	1.32216	up
	Solyc08g066210.3	1.27732e-44	1.49334	up		Solyc01g080970.3	1.69676e-11	4.30677	up		Solyc02g076680.3	0.000432817	1.07822	up
	Solyc12g056300.3	6.94593e-22	-1.64279	down		Solyc10g007360.4	2.22302e-21	2.0443	up		Solyc01g108030.4	9.7739e-11	1.19441	up
	Solyc02g070580.1	1.06726e-08	1.12841	up		Solanum_lycopersicum_newGene_2590	2.28811e-09	-1.00797	down		Solyc04g078370.3	1.08039e-08	-1.45161	down
	Solyc07g005100.4	2.11819e-92	2.27411	up		Solyc06g074170.3	1.57127e-207	4.87945	up		Solyc06g076160.4	4.45542e-49	2.03982	up
	Solyc02g094210.1	0.008567	-1.37478	down		Solyc04g026110.4	1.31245e-11	-2.13289	down		Solyc05g025985.1	0.00335476	1.08374	up
	Solyc07g062680.3	5.51589e-09	-2.21568	down		Solyc06g075030.1	8.73679e-18	1.17084	up		Solyc10g005440.3	1.38983e-05	1.18346	up
	Solyc10g080930.2	1.14963e-76	2.21758	up		Solyc09g074970.3	2.47146e-08	-1.26605	down		Solyc06g072210.1	1.16974e-08	-1.24937	down
	Solyc03g123580.4	3.15569e-14	-1.81798	down		Solyc11g006240.2	6.60794e-07	4.71559	up		Solanum_lycopersicum_newGene_3370	0.00200276	1.09122	up
	Solyc07g006850.3	1.54407e-07	-2.06774	down		Solyc10g007790.3	8.55639e-05	-2.01475	down		Solyc10g076400.2	4.08492e-07	-1.13154	down
	Solyc01g010900.3	1.2052e-09	-6.34903	down		Solyc10g006430.3	3.37476e-09	-3.43155	down		Solyc06g060590.3	0.00182255	1.12263	up
	Solyc05g051340.3	1.14936e-06	1.00407	up		Solyc01g005530.3	8.41306e-08	-1.13975	down		Solyc03g044960.2	3.37482e-05	1.2041	up
	Solanum_lycopersicum_newGene_178	4.16681e-22	8.81234	up		Solyc03g096730.3	2.61835e-20	-1.0615	down		Solyc05g008120.4	5.14015e-07	1.48141	up
	Solanum_lycopersicum_newGene_170	0.000563199	-1.29715	down		Solyc04g076870.4	5.81929e-23	1.21877	up		Solyc08g014110.1	0.000204296	1.15189	up
	Solyc10g007360.4	5.8825e-27	2.12241	up		Solyc11g069280.2	2.57077e-95	-3.61804	down		Solyc01g091050.4	5.28272e-09	-1.259	down
	Solyc06g074170.3	3.57401e-168	5.48582	up		Solyc02g080160.4	0.00289037	-1.55571	down		Solyc02g092550.3	2.083e-13	1.39961	up
	Solyc04g026110.4	2.33705e-10	-2.02133	down		Solyc06g051730.4	1.01986e-87	1.9933	up		Solyc05g052300.4	0.00409838	-1.03379	down
	Solyc06g075030.1	9.4565e-11	1.30632	up		Solyc10g083580.2	2.37738e-17	7.85156	up		Solyc03g112030.3	2.29456e-09	1.69912	up
	Solyc09g074970.3	5.36549e-08	-2.0563	down		Solyc10g079690.2	6.10477e-32	4.86916	up		Solyc01g087800.2	5.99784e-10	2.01533	up
	Solyc11g006240.2	2.55521e-06	4.66442	up		Solyc07g055390.1	0.00214438	1.51151	up		Solyc05g055870.3	2.68412e-12	1.3355	up
	Solyc10g007790.3	9.42221e-05	-2.79332	down		Solyc10g081040.1	1.89893e-45	1.71115	up		Solyc02g082060.2	2.05347e-07	1.23686	up
	Solyc10g006430.3	5.63666e-09	-4.50484	down		Solyc04g005810.3	6.28077e-35	-3.85291	down		Solyc03g006410.3	4.84445e-06	1.29475	up
	Solyc02g093250.3	1.22229e-10	1.28715	up		Solyc08g079970.2	0	-5.06143	down		Solyc02g077770.3	9.35524e-08	1.15229	up
	Solyc01g005530.3	5.85118e-11	-1.44407	down		Solyc09g065350.1	0.000976489	1.32898	up		Solyc08g007240.4	0.000211315	1.20505	up
	Solyc04g076870.4	2.5436e-40	1.17563	up		Solyc01g005230.4	3.63328e-15	-2.1169	down		Solyc01g100000.3	5.36857e-06	1.32604	up
	Solyc01g091280.3	6.05058e-30	1.15744	up		Solyc03g006050.4	3.32605e-12	-2.0982	down		Solyc04g008940.4	1.71874e-13	1.51324	up
	Solyc11g069280.2	6.91496e-09	-4.00173	down		Solyc01g101050.3	3.42785e-50	2.7353	up		Solyc11g065190.3	0.000933875	1.12298	up
	Solyc02g080160.4	8.6737e-07	-2.32014	down		Solyc12g098100.3	4.17704e-37	-3.12995	down		Solyc02g090450.3	1.98109e-09	-1.05205	down
	Solyc07g041180.4	0.000117034	-1.03357	down		Solyc01g067380.4	4.39067e-52	1.49734	up		Solyc04g051360.3	7.54089e-05	1.34896	up
	Solyc06g051730.4	5.36798e-51	1.99855	up		Solyc11g072140.3	7.72518e-07	1.33984	up		Solyc02g082450.3	4.92723e-08	1.24181	up
	Solyc02g089920.1	0.00134337	-1.79178	down		Solyc02g080770.2	6.22324e-07	-2.64652	down		Solanum_lycopersicum_newGene_2010	0.00133178	1.1356	up
	Solyc10g079690.2	8.76976e-33	4.91924	up		Solyc07g055150.3	6.47492e-24	1.21059	up		Solyc04g054500.3	1.23172e-15	-1.01608	down
	Solyc03g062900.3	7.1783e-19	1.10113	up		Solyc09g059670.4	0.00100365	1.47989	up		Solyc11g056680.1	2.47497e-06	1.59809	up
	Solyc07g055390.1	0.00458033	1.3843	up		Solyc05g005200.3	1.59743e-36	1.12448	up		Solyc01g095140.4	1.36027e-11	1.42387	up
	Solyc10g081040.1	2.59046e-15	1.45414	up		Solyc03g007380.2	1.56352e-19	2.0061	up		Solyc01g100440.3	8.92069e-09	1.94005	up
	Solyc04g005810.3	1.41918e-52	-4.28011	down		Solyc01g105630.4	0.00014312	1.02267	up		Solyc05g009300.1	1.81049e-09	1.66812	up
	Solyc08g079970.2	3.46363e-198	-5.73937	down		Solyc03g006260.4	8.01211e-10	-3.01965	down		Solyc04g008960.3	4.54862e-08	1.23727	up
	Solyc09g065350.1	4.39053e-12	2.38831	up		Solyc04g080070.1	6.94869e-11	3.17464	up		Solyc02g062390.3	1.69341e-10	-1.06438	down
	Solyc01g005230.4	4.16042e-40	-3.73306	down		Solanum_lycopersicum_newGene_1518	3.50526e-07	-1.96416	down		Solyc09g091550.3	0.000391687	-1.25871	down
	Solyc03g006050.4	6.26658e-26	-2.91678	down		Solyc11g007930.1	8.5271e-53	-2.17919	down		Solyc08g080590.3	7.30553e-09	1.94123	up
	Solyc01g101050.3	2.37516e-69	2.93975	up		Solyc07g042430.1	2.56627e-26	2.92437	up		Solyc12g096430.1	3.39841e-06	1.45318	up
	Solyc12g098100.3	8.52461e-19	-3.31939	down		Solyc05g010160.3	1.27387e-17	-1.01604	down		Solyc02g092120.3	7.7279e-13	1.12179	up
	Solyc02g071240.3	7.10794e-10	1.04244	up		Solyc07g063540.3	5.44874e-14	-1.49134	down		Solyc02g086040.2	0.00108787	1.19491	up
	Solyc11g072140.3	0.00582747	1.0319	up		Solyc08g008080.1	0.000240076	1.4243	up		Solyc07g064380.4	1.0727e-05	-1.54412	down
	Solyc12g057040.2	0.00053448	-1.01852	down		Solyc01g087590.3	9.14248e-14	1.88905	up		Solyc10g079860.2	0.00575035	1.0476	up
	Solyc05g005200.3	1.12293e-32	1.05593	up		Solyc07g014640.3	9.23483e-30	-2.34075	down		Solyc09g065660.4	6.24596e-05	-1.0571	down
	Solyc03g007380.2	1.06486e-08	2.49363	up		Solyc03g082620.4	1.60285e-50	1.30025	up		Solyc09g090970.4	4.43096e-21	2.25079	up
	Solyc01g105630.4	0.00501617	1.20781	up		Solyc04g078940.3	1.1159e-29	-2.17372	down		Solyc04g071590.3	1.66278e-09	1.23706	up
	Solyc12g099080.3	8.72937e-38	1.03919	up		Solyc01g111380.3	1.56015e-52	1.50348	up		Solyc11g010430.2	4.3454e-09	1.17067	up
	Solyc03g006260.4	0.000122602	-1.97822	down		Solyc09g007760.4	1.47409e-05	-2.0469	down		Solyc07g063180.3	0.000784695	1.0632	up
	Solyc04g080070.1	3.17351e-14	3.52384	up		Solyc01g095440.2	0.000626806	-1.91157	down		Solyc01g094160.1	0.00085482	-1.01151	down
	Solyc11g007930.1	9.57816e-62	-2.65392	down		Solyc03g080030.4	6.50279e-08	-1.25452	down		Solyc06g060010.4	4.25167e-07	1.33507	up
	Solyc07g042430.1	7.82743e-15	2.9534	up		Solyc11g071470.1	6.48756e-56	1.96433	up		Solanum_lycopersicum_newGene_3065	1.06845e-05	1.21619	up
	Solyc07g063540.3	3.15413e-20	-1.66619	down		Solyc08g074390.3	2.78469e-39	-1.61136	down		Solyc09g098160.3	1.04909e-12	1.05086	up
	Solyc01g087590.3	1.90962e-07	1.3723	up		Solyc06g060070.3	4.11642e-39	-2.04565	down		Solyc09g098080.4	0.000167369	1.20169	up
	Solyc07g014640.3	5.46754e-33	-3.42689	down		Solyc03g119530.3	2.03759e-168	2.21578	up		Solyc01g112080.3	8.09949e-08	-1.05209	down
	Solyc03g082620.4	1.39636e-13	1.11691	up		Solyc01g073840.1	2.47436e-10	2.37665	up		Solyc09g092130.3	2.59294e-10	1.8271	up
	Solyc04g078940.3	7.77515e-47	-3.15128	down		Solyc02g085950.4	0.00110287	-1.03985	down		Solyc01g101170.4	2.71885e-67	3.99288	up
	Solyc01g111380.3	8.04879e-23	1.31883	up		Solyc01g068630.3	2.21504e-55	1.91956	up		Solanum_lycopersicum_newGene_2161	0.000896548	1.22612	up
	Solyc09g007760.4	1.51593e-05	-2.8462	down		Solyc03g112760.3	1.40376e-05	-3.4276	down		Solanum_lycopersicum_newGene_739	0.000221474	1.15462	up
	Solyc01g095440.2	0.000232848	-2.38841	down		Solyc06g066370.4	0	3.32971	up		Solanum_lycopersicum_newGene_2360	2.76892e-13	-1.86877	down
	Solyc03g080030.4	1.63389e-07	-1.27924	down		Solyc09g064940.2	2.29237e-152	1.75285	up		Solyc09g005110.3	1.38427e-10	-1.32732	down
	Solyc05g008620.4	3.86816e-10	-2.29344	down		Solanum_lycopersicum_newGene_2889	0.00149112	-1.44187	down		Solanum_lycopersicum_newGene_3194	0.000105784	1.35419	up
	Solyc11g005150.3	3.7491e-11	-1.33185	down		Solyc06g053420.4	1.02026e-19	-1.71682	down		Solyc08g079080.5	0.00366156	1.09468	up
	Solyc08g074390.3	1.59769e-18	-1.71564	down		Solyc11g010350.2	3.94618e-05	-1.27294	down		Solyc09g075700.1	1.08614e-17	2.75449	up
	Solyc06g060070.3	2.84138e-58	-2.37441	down		Solyc11g007180.3	5.88945e-06	-3.57032	down		Solyc01g103650.3	2.22446e-08	1.04355	up
	Solyc03g119530.3	9.74089e-131	2.21152	up		Solyc02g082940.3	1.40064e-08	1.42767	up		Solyc03g005980.3	3.1217e-07	1.52871	up
	Solyc02g085950.4	2.23356e-15	-2.0122	down		Solyc03g020010.1	7.21016e-92	3.41343	up		Solyc02g032820.3	9.42909e-06	-1.31766	down
	Solyc01g068630.3	7.68673e-20	1.2693	up		Solyc02g080850.1	8.53575e-09	2.06262	up		Solyc09g075460.3	3.28449e-09	-1.14038	down
	Solyc03g112760.3	2.50101e-05	-2.16367	down		Solyc01g110590.4	2.06368e-13	2.24323	up		Solyc11g020330.1	1.85052e-08	1.26086	up
	Solyc06g066370.4	3.454e-132	3.45763	up		Solyc02g068890.3	3.68098e-06	-1.1648	down		Solyc12g096880.3	0.000730716	-1.06602	down
	Solyc09g064940.2	1.39489e-47	1.83035	up		Solyc09g089650.1	1.76066e-08	1.43226	up		Solyc03g120690.3	9.1099e-09	1.51153	up
	Solanum_lycopersicum_newGene_2889	0.00205995	-1.5233	down		Solyc07g020870.3	5.17461e-06	3.06472	up		Solyc02g071590.3	0.00356483	-1.10346	down
	Solyc06g053420.4	3.25879e-21	-1.92387	down		Solyc05g005670.1	5.16346e-14	-1.32985	down		Solyc07g065980.3	1.28442e-16	1.5979	up
	Solyc11g010350.2	0.000188627	-1.68255	down		Solyc06g065100.3	2.11036e-31	1.37015	up		Solyc10g086410.3	4.30242e-09	-1.05995	down
	Solyc02g082940.3	5.96303e-10	2.02912	up		Solyc03g083960.3	2.43912e-33	2.03633	up		Solyc03g116480.1	5.01294e-07	1.01105	up
	Solyc03g020010.1	2.02668e-93	2.60491	up		Solyc01g111740.3	4.27546e-06	-1.29372	down		Solyc11g005320.1	0.00135473	-1.01683	down
	Solyc02g080850.1	1.42379e-05	2.17931	up		Solyc12g088760.1	1.76303e-55	-3.12964	down		Solyc12g010500.3	0.00509908	1.00316	up
	Solyc01g110590.4	1.46803e-19	2.29846	up		Solyc12g005950.2	2.43242e-77	2.0756	up		Solyc09g030370.3	1.77529e-10	1.60395	up
	Solyc11g021360.3	0.00446682	-1.0255	down		Solyc01g014373.1	4.06758e-08	-2.37254	down		Solyc12g011310.2	0.00244435	1.11067	up
	Solyc05g005670.1	6.95885e-25	-2.07331	down		Solyc06g059740.4	0	3.84656	up		Solyc12g056678.1	0.00303101	1.1187	up
	Solyc06g065100.3	3.09709e-20	1.40246	up		Solyc05g052700.4	2.33555e-16	1.36444	up		Solyc02g067720.1	0.000291714	1.30752	up
	Solyc03g083960.3	5.59235e-43	1.92603	up		Solanum_lycopersicum_newGene_818	9.21342e-11	-2.37949	down		Solyc08g082950.4	7.51812e-06	-1.40841	down
	Solyc01g111740.3	2.1334e-08	-1.15311	down		Solyc02g067700.1	1.50193e-11	1.21505	up		Solanum_lycopersicum_newGene_2940	0.000275725	1.13169	up
	Solyc12g088760.1	2.98445e-93	-2.75453	down		Solyc03g117510.4	8.83505e-09	-1.16347	down		Solyc06g072830.4	0.00540175	1.04615	up
	Solyc02g005305.1	0.00327145	-1.164	down		Solyc10g085420.3	5.65384e-15	1.0628	up		Solyc01g109720.3	8.25509e-14	1.17585	up
	Solyc12g005950.2	9.10191e-82	2.62447	up		Solyc08g081170.4	1.85244e-10	-1.35695	down		Solanum_lycopersicum_newGene_885	0.00245954	1.12858	up
	Solyc01g014373.1	0.000454064	-1.35589	down		Solyc06g050800.4	0.00126247	1.37616	up		Solyc04g005610.3	4.24645e-13	1.24565	up
	Solyc06g059740.4	1.24937e-228	4.39986	up		Solyc11g069960.2	0.00206838	-1.80169	down		Solyc06g076270.3	1.3678e-05	-1.06163	down
	Solyc03g123670.3	1.73597e-06	-1.19797	down		Solyc08g007670.1	9.25459e-43	-2.02282	down		Solyc07g052020.2	6.35406e-06	-1.50702	down
	Solanum_lycopersicum_newGene_818	1.76787e-28	-2.99862	down		Solyc09g082220.1	0.00190136	1.52491	up		Solyc01g091060.2	0.000329955	-1.05511	down
	Solyc02g067700.1	1.99778e-15	1.23624	up		Solyc09g018490.4	7.90711e-07	-1.71253	down		Solyc03g112040.1	5.25214e-10	1.70936	up
	Solyc09g014820.3	5.96027e-09	-1.24883	down		Solyc05g051030.3	4.01464e-13	1.02639	up		Solyc02g070430.3	0.000715565	-1.11779	down
	Solyc06g074480.3	7.44164e-05	-1.28362	down		Solyc10g055770.2	9.8518e-31	-2.32856	down		Solyc02g014830.4	0.00635699	1.03816	up
	Solyc11g073130.2	1.24282e-09	-1.39084	down		Solyc08g068790.3	5.85763e-30	5.22997	up		Solyc06g072810.4	0.00094145	1.1902	up
	Solyc08g081170.4	4.9769e-07	-1.009	down		Solyc02g090330.3	0.000468826	1.01609	up		Solanum_lycopersicum_newGene_2288	0.00356489	1.03229	up
	Solyc06g050800.4	1.25288e-16	2.60656	up		Solyc09g011750.3	7.96992e-41	-1.98547	down		Solyc09g074300.1	7.17991e-07	1.05017	up
	Solyc11g069960.2	0.00079012	-2.05041	down		Solyc08g059715.1	8.66944e-08	1.25783	up		Solyc07g047950.1	5.00073e-14	1.09966	up
	Solyc08g007670.1	8.45729e-10	-2.08657	down		Solanum_lycopersicum_newGene_1758	0	8.45288	up		Solyc07g053030.4	1.65509e-13	-1.40294	down
	Solyc09g082220.1	0.00025859	1.7367	up		Solyc06g035960.3	5.96709e-230	4.5777	up		Solyc12g017240.2	0.000407124	1.1369	up
	Solyc01g005420.2	0.00100804	1.22993	up		Solyc02g080200.4	1.9725e-21	-1.21684	down		Solyc08g075880.4	2.42563e-05	-1.29324	down
	Solyc05g051030.3	1.02026e-14	1.18322	up		Solyc01g096680.4	1.74067e-06	-1.12169	down		Solyc05g053960.3	1.60484e-28	1.28471	up
	Solyc10g055770.2	1.54214e-15	-2.49147	down		Solyc06g069380.4	6.41271e-16	-2.32859	down		Solanum_lycopersicum_newGene_2158	0.000204296	1.02931	up
	Solyc08g068790.3	5.95608e-18	4.72376	up		Solyc12g099140.2	2.13356e-15	5.42454	up		Solyc12g006280.3	8.26434e-06	1.15648	up
	Solyc09g011750.3	1.26213e-30	-1.95931	down		Solyc05g052340.4	1.20361e-45	-6.233	down		Solyc01g067330.3	0.000271466	1.02925	up
	Solyc08g059715.1	1.84984e-08	1.31529	up		Solyc07g005920.3	5.59734e-292	4.00309	up		Solyc12g010755.1	0.00822387	-1.01886	down
	Solyc06g009070.3	2.8845e-14	1.65728	up		Solyc05g009910.3	1.44194e-20	1.03072	up		Solyc11g007600.2	4.32274e-06	-1.16174	down
	Solanum_lycopersicum_newGene_1758	0	8.30651	up		Solyc06g009190.4	1.83892e-46	-6.05827	down		Solyc06g075130.4	0.00530489	-1.04555	down
	Solyc06g035960.3	5.86297e-103	4.22583	up		Solyc12g014590.3	2.65006e-149	3.03659	up		Solyc08g068150.4	0.00842714	-1.01092	down
	Solyc01g096680.4	1.21871e-16	-2.43274	down		Solyc08g005790.3	5.17363e-80	2.84874	up		Solyc08g075020.3	0.000161619	1.00124	up
	Solyc03g113860.2	0.00190885	-1.4674	down		Solyc06g068440.4	1.40987e-37	-2.107	down		Solyc07g021630.3	1.26929e-20	1.43146	up
	Solyc06g069380.4	6.04105e-20	-3.23596	down		Solyc09g074670.4	5.51206e-47	1.30772	up		Solyc06g005330.3	0.00288444	1.11589	up
	Solyc12g099140.2	7.57292e-15	5.53004	up		Solyc08g007430.2	0	-7.7615	down		Solyc10g079380.2	2.96235e-07	1.64213	up
	Solyc03g117340.1	0.00605141	-1.03151	down		Solyc01g088500.3	5.60245e-11	-2.71169	down		Solyc03g119990.4	1.3678e-05	-1.00109	down
	Solyc05g052340.4	4.33854e-42	-5.45732	down		Solyc02g086140.2	0.00314183	-1.51195	down		Solyc03g120260.4	5.9263e-15	1.84006	up
	Solyc07g005920.3	4.04729e-148	4.15548	up		Solyc02g094570.3	1.21178e-10	-2.05853	down		Solyc08g080630.4	1.36758e-19	1.03006	up
	Solyc06g009190.4	3.93303e-09	-5.04599	down		Solyc10g080130.3	5.27569e-17	-1.13703	down		Solyc02g092110.3	7.8923e-06	1.03364	up
	Solyc12g014590.3	1.45265e-53	2.33147	up		Solyc11g010980.2	0.00323547	-3.08438	down		Solyc04g063350.3	8.30432e-31	2.56475	up
	Solyc04g058080.3	0.000667599	-2.63155	down		Solyc01g094260.4	3.33602e-44	1.52606	up		Solyc09g007010.1	2.69544e-07	1.76319	up
	Solyc08g005790.3	1.51388e-108	2.54499	up		Solyc11g013270.2	4.14274e-11	-1.91178	down		Solyc05g008880.1	2.72042e-07	1.57509	up
	Solyc06g068440.4	8.26226e-21	-2.82865	down		Solyc01g111840.3	1.83727e-15	-1.92319	down		Solyc01g101210.4	3.17041e-37	3.07529	up
	Solyc02g083190.2	8.20552e-06	-1.43451	down		Solyc10g086480.3	3.53556e-26	-2.13208	down		Solyc03g113480.1	2.98163e-08	1.5816	up
	Solyc02g032940.4	2.19382e-06	-1.29835	down		Solyc03g113220.3	1.86294e-129	1.99553	up		Solyc03g005330.1	3.86814e-14	1.13758	up
	Solyc09g074670.4	2.88437e-46	1.63943	up		Solyc05g009710.4	7.72084e-28	1.94394	up		Solyc04g072800.4	3.51895e-05	1.0064	up
	Solyc08g007430.2	6.84061e-22	-7.80971	down		Solyc02g079010.4	3.92842e-06	-1.71965	down		Solyc01g101180.4	4.68146e-97	4.48329	up
	Solyc01g088500.3	5.1653e-05	-2.82806	down		Solyc08g080640.2	1.024e-158	2.42231	up		Solyc01g079660.2	7.77599e-10	1.99791	up
	Solyc02g086140.2	1.01029e-10	-3.25316	down		Solyc06g075340.4	7.87235e-36	-1.33481	down		Solyc04g009960.3	1.95721e-34	1.95695	up
	Solyc02g094570.3	5.92138e-10	-2.03387	down		Solanum_lycopersicum_newGene_2143	0.000206519	-1.00344	down		Solyc03g119220.3	0.00893865	1.00615	up
	Solyc11g010980.2	6.34298e-13	-3.33829	down		Solyc10g085090.3	1.13181e-52	-4.93172	down		Solyc02g093600.3	9.05017e-13	2.14154	up
	Solyc01g094260.4	4.93028e-18	1.54298	up		Solyc11g011340.2	9.91066e-16	1.35807	up		Solyc12g042890.2	3.36205e-07	-1.16798	down
	Solyc11g013270.2	3.37382e-12	-2.10156	down		Solyc08g069060.4	1.34926e-32	1.69768	up		Solyc02g093230.4	7.96775e-15	-1.06485	down
	Solyc05g013860.4	0.00179487	-1.37831	down		Solyc04g082540.2	2.97739e-81	10.5443	up		Solyc05g056480.3	2.47311e-05	1.12459	up
	Solyc01g111840.3	1.03003e-13	-2.11673	down		Solyc11g011500.2	6.01426e-92	2.41657	up		Solyc01g108490.3	2.91903e-12	1.4794	up
	Solyc10g086480.3	9.10526e-24	-2.51949	down		Solyc04g016420.3	5.84179e-52	3.03021	up		Solyc01g098140.4	2.6637e-10	1.66894	up
	Solyc03g113220.3	4.27384e-69	1.83661	up		Solyc06g074010.3	5.76679e-15	1.38072	up		Solyc04g076880.3	3.91913e-10	1.03316	up
	Solyc05g009710.4	1.6903e-35	2.15366	up		Solyc09g091910.2	1.00443e-27	-1.5788	down		Solyc12g009240.1	0.000119532	1.38312	up
	Solyc02g079010.4	5.4162e-13	-2.55409	down		Solyc07g150145.1	8.61218e-133	1.77084	up		Solyc06g076300.3	4.72621e-06	1.16676	up
	Solyc12g099590.1	0.00146247	-1.06082	down		Solyc10g007680.4	2.08984e-10	1.49025	up		Solyc04g079260.3	2.83214e-19	1.3593	up
	Solyc08g080640.2	1.27941e-63	1.44946	up		Solyc11g072560.3	2.08428e-05	-2.95026	down		Solyc01g107790.2	1.78949e-14	-2.02589	down
	Solyc10g085090.3	1.26541e-36	-4.10147	down		Solyc03g031890.3	0	4.94068	up		Solyc11g011580.2	2.88737e-07	1.22004	up
	Solyc11g011340.2	1.85448e-13	1.94857	up		Solyc09g075410.4	0.000139931	-2.89445	down		Solyc02g084610.1	1.21585e-06	-1.09083	down
	Solyc08g069060.4	4.22754e-15	1.31286	up		Solyc01g059830.3	1.85453e-57	1.51134	up		Solyc10g008210.3	0.00707478	1.02981	up
	Solyc04g082540.2	1.10802e-63	9.76493	up		Solyc03g005620.4	1.10706e-15	-2.31874	down		Solyc09g092430.3	1.08672e-13	1.20792	up
	Solyc11g011500.2	4.87698e-68	3.37224	up		Solyc01g006660.3	2.29373e-17	-2.83894	down		Solyc12g006730.1	0.00210224	-1.1323	down
	Solyc04g016420.3	1.49146e-82	4.36408	up		Solyc02g091520.3	3.10367e-22	1.2494	up		Solyc02g089840.3	1.4191e-08	1.20815	up
	Solyc06g074010.3	9.38094e-13	1.35998	up		Solyc01g110190.4	6.75557e-08	-1.04144	down		Solyc02g078930.3	4.0058e-06	1.00734	up
	Solyc09g091910.2	1.83155e-34	-1.99709	down		Solyc02g089490.4	7.83691e-06	1.70831	up		Solyc01g097280.2	2.51577e-10	1.37168	up
	Solyc07g150145.1	6.9422e-31	1.727	up		Solyc06g062540.3	2.19014e-22	4.49683	up		Solyc12g150125.1	9.65882e-14	1.22425	up
	Solyc10g007680.4	7.77638e-14	1.58545	up		Solyc05g010670.3	3.20807e-58	-1.35249	down		Solyc06g076250.4	2.47577e-08	1.04552	up
	Solyc11g072560.3	2.61343e-08	-4.81728	down		Solyc01g109580.4	8.75318e-07	-1.38549	down		Solyc04g072300.1	0.00121741	1.18402	up
	Solyc03g031890.3	3.03727e-170	4.29631	up		Solyc11g007590.3	7.55305e-38	1.38041	up		Solyc06g066420.4	4.11597e-06	1.17959	up
	Solyc01g059830.3	6.66031e-23	1.40982	up		Solyc02g068530.4	6.30778e-30	-1.22959	down		Solyc12g056675.1	1.56969e-10	1.23174	up
	Solyc03g005620.4	2.47258e-26	-4.18221	down		Solyc04g076400.3	3.01626e-09	-1.49086	down		Solyc07g005380.4	2.60936e-23	2.177	up
	Solyc01g107990.3	0.000326015	-1.77326	down		Solyc02g086770.3	2.99882e-07	1.19179	up		Solyc06g073070.2	2.505e-06	-1.49443	down
	Solyc01g006660.3	2.25448e-24	-3.01637	down		Solyc08g065480.3	4.14195e-67	1.39986	up		Solyc06g083590.4	1.52017e-07	-1.39393	down
	Solyc02g091520.3	4.46268e-28	1.58239	up		Solyc01g111190.4	5.19213e-08	1.17598	up		Solyc02g083880.3	0.00201264	1.14899	up
	Solyc01g110190.4	1.85033e-09	-1.21658	down		Solyc03g095710.4	6.54468e-25	1.66084	up		Solyc09g005570.3	0.000291154	1.2903	up
	Solyc02g089490.4	0.00647322	1.1411	up		Solyc06g076520.1	2.32362e-76	2.22514	up		Solyc05g005490.4	3.60717e-11	1.40586	up
	Solyc06g062540.3	7.49768e-09	3.52959	up		Solyc07g052150.4	5.58278e-40	6.10858	up		Solyc06g072320.4	0.000808081	1.03661	up
	Solyc05g025500.3	9.44846e-13	-1.02526	down		Solyc01g091730.3	7.00515e-98	1.73943	up		Solyc01g112230.4	1.58618e-07	-1.25956	down
	Solyc01g109580.4	1.67967e-15	-1.64586	down		Solyc01g107930.3	8.89561e-19	1.16386	up		Solyc04g081560.3	0.000460471	1.09886	up
	Solyc11g007590.3	3.26461e-40	1.42029	up		Solyc09g014990.4	2.52955e-47	2.04799	up		Solyc01g008670.4	5.798e-07	1.44304	up
	Solyc04g076400.3	5.16116e-09	-1.91492	down		Solyc06g065820.3	3.02279e-05	-1.44579	down		Solyc02g079920.3	2.31225e-05	-1.25148	down
	Solyc08g065480.3	9.88252e-25	1.37957	up		Solyc05g004000.1	3.33694e-20	1.71871	up		Solyc11g012360.2	2.71137e-14	1.43447	up
	Solyc05g056550.3	3.0112e-11	-1.12731	down		Solyc04g071500.4	2.99303e-13	-2.65183	down		Solyc06g060310.3	5.40837e-09	-1.18905	down
	Solyc03g095710.4	1.17122e-17	1.50734	up		Solyc11g007650.1	1.25936e-05	1.15353	up		Solyc07g009510.1	9.95695e-05	1.39497	up
	Solyc10g005310.3	2.92383e-14	1.18033	up		Solyc05g006450.3	1.35324e-06	-1.44366	down		Solyc03g123690.1	4.41463e-05	1.4033	up
	Solyc06g076520.1	1.80138e-21	1.09356	up		Solyc01g005550.3	8.19798e-34	-1.51871	down		Solyc02g090360.3	7.79374e-07	1.21171	up
	Solyc10g083280.4	1.26092e-20	-1.03515	down		Solyc06g066670.4	6.78742e-10	-1.50679	down		Solyc12g006760.1	1.93966e-14	-1.88333	down
	Solyc07g052150.4	8.18946e-31	5.80795	up		Solyc10g005690.3	1.48241e-29	-1.94686	down		Solyc02g065190.3	3.88739e-19	1.94754	up
	Solyc01g091730.3	4.70902e-32	1.17086	up		Solyc03g114690.4	4.78697e-14	-1.3279	down		Solyc04g074890.2	0.00452679	1.00934	up
	Solyc01g107930.3	7.31079e-14	1.17434	up		Solyc03g034370.1	8.18407e-29	-2.3085	down		Solyc02g064800.3	7.52439e-10	1.4649	up
	Solyc09g014990.4	1.51166e-07	2.30178	up		Solyc02g080070.3	2.23975e-42	1.82695	up		Solyc03g034320.3	0.000267558	1.19778	up
	Solyc06g065820.3	2.17357e-09	-1.76207	down		Solyc01g150164.1	3.47621e-29	1.1627	up		Solyc08g069110.3	0.00394399	1.06986	up
	Solyc05g004000.1	1.03382e-16	1.66141	up		Solyc11g067030.2	0.000793412	-1.23354	down		Solyc06g072990.1	0.000252137	-1.28838	down
	Solyc04g071500.4	3.01656e-08	-3.06024	down		Solyc08g008340.4	1.91721e-07	-1.11468	down		Solyc06g061200.1	5.36039e-09	-1.29351	down
	Solyc11g007650.1	5.7025e-05	1.08101	up		Solyc01g057090.4	7.16226e-18	1.07713	up		Solyc02g078500.2	5.38951e-06	1.02083	up
	Solyc05g006450.3	0.00014409	-1.2014	down		Solyc06g050790.3	8.15189e-34	1.53185	up		Solyc11g044910.2	0.00143876	1.15992	up
	Solyc01g005550.3	8.04109e-24	-1.56472	down		Solyc03g007760.3	1.57025e-53	-2.19771	down		Solyc01g080680.3	8.87633e-13	1.98749	up
	Solyc06g066670.4	1.31125e-08	-1.94996	down		Solyc10g084400.2	0	3.53685	up		Solyc04g079080.2	1.24041e-08	1.45312	up
	Solyc10g005690.3	9.3604e-11	-2.61663	down		Solyc08g078190.2	1.55687e-74	3.01983	up		Solyc01g068410.4	9.48477e-19	-1.29737	down
	Solyc03g114690.4	6.68741e-16	-1.45262	down		Solyc02g080940.3	2.89635e-62	1.46478	up		Solyc05g005290.4	2.7774e-06	1.00055	up
	Solyc03g034370.1	9.76749e-37	-3.4193	down		Solyc01g099130.3	2.9706e-25	1.25282	up		Solyc12g096890.1	0.000123416	-1.11502	down
	Solyc11g067030.2	0.00427659	-1.1749	down		Solyc01g097070.4	2.98161e-06	-1.31586	down		Solyc10g076250.2	2.23976e-08	1.35567	up
	Solyc08g008340.4	1.39285e-12	-2.05506	down		Solyc04g082950.4	8.55445e-21	-1.81815	down		Solanum_lycopersicum_newGene_2034	0.000211315	1.0913	up
	Solyc01g057090.4	2.73013e-29	1.44073	up		Solyc09g090790.3	1.2598e-39	3.50873	up		Solyc05g051810.1	8.14862e-05	-1.16989	down
	Solyc06g050790.3	7.55869e-14	1.01409	up		Solyc11g073075.1	2.09702e-89	4.47528	up		Solyc06g036130.4	3.6107e-09	-1.26792	down
	Solyc07g021750.1	1.20224e-15	-1.05849	down		Solyc12g008840.2	2.15122e-79	2.34519	up		Solyc04g077990.3	9.4091e-06	1.15876	up
	Solyc03g007760.3	4.43299e-167	-2.206	down		Solyc10g008620.3	0.000160971	-1.3163	down		Solyc02g065090.4	1.67184e-09	1.45023	up
	Solyc10g084400.2	6.29755e-181	3.88366	up		Solyc03g097570.3	1.83109e-23	-6.67859	down		Solyc01g079530.4	9.45076e-08	1.30478	up
	Solyc08g078190.2	3.15173e-38	3.40145	up		Solyc01g096470.3	1.77798e-16	-1.03046	down		Solyc08g079730.2	1.30063e-05	1.44446	up
	Solyc02g080940.3	1.46868e-26	1.50115	up		Solyc07g061805.1	9.9905e-08	-1.10241	down		Solyc10g080670.2	0.00137086	1.00256	up
	Solyc01g099130.3	8.92281e-35	1.1969	up		Solyc08g005390.1	0.00263024	-1.15936	down		Solyc12g150132.1	1.21126e-29	-1.50855	down
	Solanum_lycopersicum_newGene_992	6.54799e-05	2.17688	up		Solyc06g008100.3	5.32896e-12	3.16465	up		Solyc10g085210.2	6.35709e-06	1.36092	up
	Solyc01g097070.4	0.000453453	-1.0665	down		Solanum_lycopersicum_newGene_2385	1.03388e-252	3.7129	up		Solyc05g054360.4	0.000204296	-1.17934	down
	Solyc04g082950.4	4.30311e-19	-1.98065	down		Solyc03g119490.4	9.9905e-08	-1.37311	down		Solyc09g090990.2	1.60927e-12	1.32541	up
	Solyc09g090790.3	1.83577e-07	1.88082	up		Solyc03g043700.3	1.51125e-147	4.72817	up		Solyc03g113030.4	9.65882e-14	1.21477	up
	Solyc11g073075.1	1.79845e-25	3.96597	up		Solyc02g038800.1	4.80194e-14	1.40926	up		Solyc12g100250.3	1.50373e-10	1.45151	up
	Solyc12g008840.2	1.66566e-18	1.00919	up		Solyc08g068230.4	0.00116944	-1.6462	down		Solyc09g082340.2	0.00308181	1.10309	up
	Solyc10g008620.3	0.000133685	-1.81417	down		Solyc02g087090.4	8.58716e-21	-1.91468	down		Solyc01g056850.3	1.506e-08	1.07794	up
	Solyc03g097570.3	7.13781e-17	-7.8992	down		Solyc10g006810.4	0.00705394	-1.3023	down		Solyc11g007490.1	0.000653791	1.18012	up
	Solyc01g096470.3	8.10451e-07	-1.11757	down		Solyc05g051490.3	9.22393e-16	1.07337	up		Solyc03g096840.4	3.5292e-17	1.18419	up
	Solyc06g008100.3	1.46991e-16	2.92559	up		Solyc07g062130.3	3.10603e-26	-2.44798	down		Solyc03g123540.3	2.78016e-06	1.0588	up
	Solanum_lycopersicum_newGene_2385	3.17324e-145	3.45378	up		Solyc02g093330.4	2.68907e-69	3.76364	up		Solyc12g019620.2	6.28204e-06	-1.5414	down
	Solyc03g119490.4	8.46621e-07	-1.40425	down		Solyc02g083420.3	2.3563e-30	1.10747	up		Solyc06g053760.3	0.00245554	1.10606	up
	Solyc03g043700.3	1.10971e-102	5.13408	up		Solyc11g012850.2	2.14622e-16	1.5821	up		Solyc12g099200.2	0.000417919	1.12953	up
	Solyc02g038800.1	1.90699e-17	1.4396	up		Solyc08g068640.4	3.08262e-12	2.89433	up		Solyc02g071690.2	4.0082e-10	2.04648	up
	Solyc08g068230.4	6.81901e-06	-2.05387	down		Solyc03g005450.3	9.90012e-27	2.8435	up		Solyc03g119880.3	0.00649878	1.03741	up
	Solyc02g087090.4	1.81975e-29	-1.49841	down		Solyc08g029190.3	3.98694e-18	-1.05989	down		Solyc04g078910.3	0.0011858	1.1057	up
	Solyc10g006810.4	0.000135571	-1.53414	down		Solyc03g078700.2	4.75831e-36	1.79477	up		Solyc08g079900.3	0.00103077	1.14648	up
	Solyc05g051490.3	1.42237e-24	1.17317	up		Solyc09g010970.4	4.99117e-62	-3.42676	down		Solyc04g079960.1	0.00516296	1.04318	up
	Solyc07g062130.3	2.66915e-33	-3.48912	down		Solyc02g086910.4	7.23602e-13	1.65772	up		Solanum_lycopersicum_newGene_1309	0.000738175	1.11464	up
	Solyc06g069070.1	5.52002e-05	-1.41139	down		Solyc07g005630.3	7.54495e-08	2.48162	up		Solyc10g006310.3	1.2925e-09	1.03455	up
	Solyc02g093330.4	2.31431e-43	2.90865	up		Solyc02g071620.3	4.11507e-05	2.83936	up		Solyc06g062600.3	0.000381131	-1.12793	down
	Solyc02g083420.3	1.48864e-32	1.04185	up		Solyc11g073180.2	2.80989e-19	2.3815	up		Solyc02g083280.4	8.02817e-13	1.34693	up
	Solyc11g012850.2	4.02854e-12	1.53539	up		Solyc12g013660.3	5.68457e-21	-1.6434	down		Solyc03g025260.1	0.00263321	1.12489	up
	Solyc08g068640.4	9.80753e-14	3.41027	up		Solyc03g005020.3	2.66943e-17	-3.1436	down		Solyc01g106130.1	0.0016528	-1.064	down
	Solyc01g087070.4	1.61444e-12	1.08231	up		Solyc04g054520.3	1.4777e-05	1.17513	up		Solyc01g103470.2	0.00514467	1.05392	up
	Solyc03g005450.3	1.63245e-05	1.26691	up		Solyc01g110555.1	2.53004e-05	-1.34699	down		Solanum_lycopersicum_newGene_904	3.26073e-08	1.42596	up
	Solyc03g078700.2	2.69612e-46	2.12681	up		Solyc04g057870.3	3.68631e-16	-1.0647	down		Solyc06g066680.3	1.07456e-07	1.20361	up
	Solyc09g010970.4	5.9355e-32	-4.34449	down		Solyc12g006000.1	2.41905e-05	-2.9883	down		Solanum_lycopersicum_newGene_3102	4.82936e-09	-1.52667	down
	Solyc07g005630.3	2.53794e-13	3.05929	up		Solyc09g098540.3	1.48768e-83	-1.64527	down		Solyc01g058250.2	5.14544e-07	1.43843	up
	Solyc10g085490.3	1.02175e-10	1.06191	up		Solyc03g094040.4	8.10638e-09	1.74729	up		Solyc06g008620.1	3.82576e-08	1.08626	up
	Solyc11g073180.2	9.31471e-14	2.44658	up		Solyc01g109430.3	4.21533e-19	-2.34796	down		Solyc05g010170.2	6.49588e-12	2.26609	up
	Solyc12g013660.3	0.000896789	-1.39969	down		Solyc04g015090.3	0.00313515	1.18241	up		Solyc01g097240.3	2.63506e-09	1.9592	up
	Solyc03g005020.3	7.98214e-25	-5.38179	down		Solyc07g006830.4	4.73027e-67	1.50766	up		Solyc02g037500.1	1.91699e-06	1.01286	up
	Solyc04g054520.3	3.97169e-12	1.52303	up		Solyc01g091530.4	1.16362e-10	-3.0336	down		Solyc04g079130.2	0.00105549	1.21065	up
	Solyc01g110555.1	1.97715e-15	-3.11845	down		Solyc05g025680.3	1.16208e-85	3.4287	up		Solyc09g090530.4	2.05347e-07	-1.40676	down
	Solyc04g057870.3	4.99989e-08	-1.1137	down		Solyc01g005320.2	2.31666e-10	-4.17358	down		Solyc01g101190.3	4.74266e-80	3.8822	up
	Solyc12g006000.1	2.22397e-05	-3.67216	down		Solyc04g078160.4	1.59197e-15	1.2561	up		Solyc01g104400.3	1.16103e-13	1.30078	up
	Solyc09g098540.3	2.99515e-62	-1.32689	down		Solyc04g049407.1	3.40392e-07	1.15871	up		Solyc07g026680.2	2.03778e-28	1.83305	up
	Solyc03g094040.4	2.46974e-06	1.54371	up		Solyc11g040300.2	7.13006e-06	1.19223	up		Solyc03g121540.3	0.00073769	1.24344	up
	Solyc01g081000.3	0.00569495	1.12772	up		Solyc02g078460.3	4.36472e-80	1.60619	up		Solyc06g008980.3	0.00128204	1.19449	up
	Solyc01g109430.3	2.16828e-15	-2.91826	down		Solyc03g121760.3	1.85727e-07	-2.29387	down		Solyc02g079460.1	1.66598e-06	1.46808	up
	Solyc07g006830.4	1.56346e-66	1.89222	up		Solyc01g100460.3	0	5.82361	up		Solyc03g119900.4	0.005023	-1.04706	down
	Solyc01g091530.4	1.85024e-44	-3.704	down		Solyc12g088970.1	3.05625e-27	-9.3053	down		Solyc11g045460.3	2.59782e-08	1.86112	up
	Solyc05g025680.3	5.09559e-69	4.0515	up		Solyc03g115890.3	1.74565e-05	-1.49343	down		Solyc01g108350.4	0.000587922	1.00797	up
	Solyc01g005320.2	5.63019e-46	-4.84513	down		Solyc05g005980.4	2.48271e-16	-1.83207	down		Solyc09g091670.3	0.000257141	1.3017	up
	Solyc04g078160.4	1.24873e-19	1.42863	up		Solyc05g055370.1	1.34056e-13	4.02732	up		Solyc02g087890.4	0.000293513	1.05356	up
	Solyc04g049407.1	0.000483287	1.01362	up		Solyc01g080910.2	2.68331e-77	2.50909	up		Solyc03g096770.1	9.47812e-05	-1.37588	down
	Solyc11g040300.2	1.40955e-06	1.18144	up		Solyc08g014000.3	1.77925e-82	-2.46749	down		Solyc12g042830.3	3.85427e-05	1.3713	up
	Solyc02g078460.3	2.77747e-55	1.44261	up		Solyc03g083870.4	3.39539e-15	-1.60622	down		Solyc02g078040.3	0.0037634	1.04788	up
	Solyc03g121760.3	1.7073e-17	-4.0573	down		Solyc02g080610.4	4.2382e-05	-1.1868	down		Solyc07g053360.4	0.00106671	1.20958	up
	Solyc01g108160.3	6.60558e-11	1.00153	up		Solyc10g078330.2	1.43182e-13	-2.0777	down		Solyc03g031530.4	9.61798e-29	2.1225	up
	Solyc12g009450.3	3.07256e-09	1.05332	up		Solyc03g114910.4	1.71255e-09	-1.51669	down		Solyc01g073800.2	3.85006e-07	1.01488	up
	Solyc01g100460.3	1.2115e-137	5.18256	up		Solyc09g072660.4	5.53048e-25	-1.44008	down		Solyc12g009000.1	0.000365904	1.10243	up
	Solyc12g088970.1	1.2983e-08	-5.3011	down		Solyc06g084130.3	5.25655e-22	2.96941	up		Solyc11g005190.3	0.00807354	1.01202	up
	Solyc03g115985.1	7.9645e-15	-7.51754	down		Solyc03g098330.2	9.0329e-07	1.06252	up		Solyc05g053620.3	1.59148e-15	1.78529	up
	Solyc03g115890.3	1.81547e-13	-3.21882	down		Solyc05g006340.3	1.8134e-25	-1.75562	down		Solyc12g100240.1	2.58855e-06	1.20843	up
	Solyc08g074682.1	0.000154178	-1.06799	down		Solyc04g054150.2	4.15445e-19	2.231	up		Solanum_lycopersicum_newGene_1106	0.00786967	1.02326	up
	Solyc05g005980.4	1.37904e-16	-2.23545	down		Solyc03g120390.3	5.99805e-36	1.36845	up		Solyc09g010360.3	1.23172e-15	-1.29487	down
	Solyc01g080910.2	1.28104e-108	2.88521	up		Solyc06g076630.3	0	-4.89798	down		Solyc06g076560.2	1.6616e-12	1.19023	up
	Solyc06g048570.3	2.04253e-10	-1.1706	down		Solyc08g062437.1	1.01462e-43	6.3902	up		Solyc02g062890.3	5.12268e-06	1.32014	up
	Solyc08g014000.3	6.35616e-37	-3.34082	down		Solanum_lycopersicum_newGene_465	9.05121e-07	-3.02202	down		Solyc03g113940.4	0.00102748	1.15706	up
	Solanum_lycopersicum_newGene_1823	3.51344e-09	1.21562	up		Solyc01g081340.4	3.98627e-52	5.2466	up		Solyc11g045520.2	1.96608e-05	-1.35592	down
	Solyc03g083870.4	1.20127e-14	-1.8273	down		Solyc07g042315.1	2.12006e-19	-1.47848	down		Solyc02g067605.1	9.38982e-07	1.14927	up
	Solyc02g080610.4	4.40726e-09	-1.60039	down		Solyc01g068020.4	2.90354e-11	1.05039	up		Solyc01g111700.2	0.00071867	-1.09155	down
	Solyc10g078330.2	6.20111e-70	-3.5828	down		Solyc04g014510.3	4.63295e-36	-1.96865	down		Solyc03g113930.3	0.00228511	1.04046	up
	Solyc01g056990.3	0.00172923	-1.55132	down		Solyc11g073020.3	4.38125e-27	-1.87888	down		Solyc06g062430.3	2.85006e-13	1.56492	up
	Solyc03g114910.4	3.44155e-13	-1.99652	down		Solyc04g045530.4	1.42198e-09	-1.26842	down		Solyc03g006650.2	8.36171e-06	1.4641	up
	Solyc09g072660.4	1.36678e-07	-1.45587	down		Solyc12g008660.1	8.20407e-242	3.45384	up		Solyc11g069880.1	1.11481e-10	2.1458	up
	Solyc12g044450.2	0.0022617	-1.65149	down		Solyc03g122250.3	6.21783e-26	-1.42942	down		Solyc03g044850.1	2.06232e-21	2.49461	up
	Solyc07g008475.1	0.000725609	-1.09854	down		Solyc08g079590.3	1.98268e-40	-2.14194	down		Solyc11g012700.2	4.89004e-15	-1.3684	down
	Solyc06g084130.3	4.86014e-08	1.71287	up		Solyc04g071690.4	3.18829e-05	1.55653	up		Solyc04g014520.1	9.55263e-21	-1.70497	down
	Solyc11g018550.4	5.72824e-10	1.04746	up		Solyc01g100890.4	1.87695e-09	-2.2031	down		Solyc05g055990.4	6.48382e-09	1.40255	up
	Solyc05g006340.3	3.08854e-12	-2.23515	down		Solyc06g066520.1	1.18737e-50	1.55213	up		Solyc08g081370.1	6.56414e-15	1.11966	up
	Solyc04g054150.2	1.24044e-11	2.1983	up		Solyc07g042300.1	4.13133e-06	-1.46807	down		Solyc09g082780.3	2.23965e-14	1.02407	up
	Solyc10g005080.3	2.13598e-22	1.177	up		Solyc11g069530.2	5.16868e-41	1.30535	up		Solyc09g090980.3	1.35176e-07	1.25421	up
	Solyc06g076630.3	1.71584e-161	-3.30189	down		Solyc01g066430.3	5.32367e-73	2.47676	up		Solyc02g069260.3	1.53052e-07	-1.02457	down
	Solyc08g062437.1	2.57243e-124	6.33776	up		Solyc02g085800.2	1.11526e-30	9.72668	up		Solyc04g083140.2	2.03688e-17	2.1415	up
	Solanum_lycopersicum_newGene_465	7.9101e-06	-2.57495	down		Solyc06g062960.3	8.07027e-13	-1.39695	down		Solyc02g077420.3	1.56202e-14	-1.64661	down
	Solanum_lycopersicum_newGene_460	0.00119522	1.45795	up		Solyc07g008020.3	7.92902e-41	2.4332	up		Solyc05g006420.3	1.61256e-08	1.1125	up
	Solyc01g081340.4	2.37788e-14	3.8594	up		Solyc07g009440.2	6.61774e-11	3.36677	up		Solyc02g091690.3	2.4894e-06	1.4451	up
	Solyc07g042315.1	7.64768e-18	-1.5197	down		Solyc05g013410.3	1.99228e-11	1.35464	up		Solyc01g104810.2	3.87016e-05	1.41853	up
	Solyc05g007490.3	1.60305e-50	-1.37911	down		Solyc03g114500.4	4.08425e-84	1.34413	up		Solyc04g005480.1	1.61223e-07	1.05292	up
	Solyc07g007430.3	1.86152e-34	1.16172	up		Solyc01g110000.3	2.41333e-23	-2.25788	down		Solyc12g062200.1	0.000616437	-1.08481	down
	Solyc02g089900.1	0.000151157	1.0432	up		Solyc01g079770.2	0.000201673	-1.14397	down		Solyc12g005020.2	6.52908e-46	-2.81223	down
	Solyc04g014510.3	2.32861e-07	-2.79428	down		Solyc09g057760.4	2.02919e-15	3.68063	up		Solyc02g078150.4	1.34264e-06	1.1346	up
	Solyc11g073020.3	3.59901e-19	-1.98668	down		Solyc05g005540.4	3.85531e-23	-3.86684	down		Solyc01g112070.4	9.88295e-07	-1.02423	down
	Solyc04g045530.4	4.08062e-11	-1.58778	down		Solyc03g097400.1	0.000142573	-1.53382	down		Solyc01g090660.3	0.00765583	-1.0189	down
	Solyc10g045320.2	3.5865e-07	-1.4198	down		Solyc01g096510.2	1.89793e-234	5.03323	up		Solyc12g049030.1	0.000512636	1.03913	up
	Solyc12g008660.1	2.50963e-171	3.58174	up		Solyc06g061020.3	1.91203e-90	1.63022	up		Solyc09g066190.1	0.000715744	1.15593	up
	Solyc03g122250.3	3.95394e-19	-1.34474	down		Solyc01g104190.2	1.68372e-07	-1.06131	down		Solyc02g086300.4	1.9621e-06	1.17332	up
	Solyc08g079590.3	4.88076e-39	-2.51196	down		Solyc01g094380.2	6.65463e-21	-2.81581	down		Solyc07g009500.3	6.33966e-05	1.42195	up
	Solyc01g109230.3	2.15255e-07	-1.47174	down		Solyc06g069560.3	4.27267e-156	2.10031	up		Solyc07g056320.4	0.00883497	-1.01131	down
	Solyc01g100890.4	4.09384e-11	-2.74901	down		Solyc03g113680.4	3.21122e-20	-2.40033	down		Solyc06g061080.3	1.36758e-19	2.23779	up
	Solyc06g066520.1	1.7017e-39	1.77508	up		Solyc04g079820.3	3.87467e-29	2.97125	up		Solyc10g084900.1	0.000674407	-1.19254	down
	Solyc09g059570.3	2.3552e-07	-1.04753	down		Solyc11g005720.1	1.2849e-09	1.29526	up		Solyc04g008950.4	1.24041e-08	1.1749	up
	Solyc07g042300.1	1.2864e-30	-1.95384	down		Solyc05g018417.1	4.27948e-09	1.21133	up		Solanum_lycopersicum_newGene_2098	4.7547e-07	-1.32347	down
	Solyc11g069530.2	1.2867e-54	1.53054	up		Solyc07g150103.1	5.9089e-47	1.36816	up		Solyc12g006770.1	6.50614e-10	-1.57667	down
	Solyc01g066430.3	1.00439e-34	2.42656	up		Solyc04g080990.2	1.57868e-10	-2.09859	down		Solyc11g069180.2	7.08814e-13	1.00689	up
	Solyc02g085800.2	4.83288e-27	9.50654	up		Solyc09g066360.1	3.05688e-49	5.47733	up		Solyc12g019640.2	9.85415e-06	-1.39481	down
	Solyc06g062960.3	3.55409e-10	-1.16881	down		Solyc10g079290.2	2.85464e-06	-1.12995	down		Solyc12g099930.2	3.03809e-08	1.28664	up
	Solyc07g008020.3	1.37417e-34	2.22684	up		Solyc03g093250.2	2.55737e-09	-1.68307	down		Solyc05g046340.2	0.000239473	1.32868	up
	Solyc07g009440.2	3.46907e-08	2.97357	up		Solyc09g007020.1	1.42952e-223	3.58364	up		Solanum_lycopersicum_newGene_843	0.000998151	1.18947	up
	Solyc05g013410.3	5.87514e-06	1.1048	up		Solyc04g082880.4	1.01987e-40	1.6157	up		Solyc09g092640.3	7.42815e-07	1.4902	up
	Solyc03g114500.4	1.20298e-54	1.31575	up		Solyc03g005990.3	4.16021e-13	-1.0783	down		Solyc06g005820.3	0.000162228	1.34682	up
	Solyc01g110000.3	6.93417e-46	-5.02175	down		Solyc06g054280.1	2.23731e-08	-2.34224	down		Solyc12g042460.2	2.05053e-06	1.25467	up
	Solyc01g079770.2	1.30078e-05	-1.38144	down		Solyc08g041980.3	1.07129e-37	-1.23697	down		Solyc05g039950.2	0.0033992	1.06604	up
	Solyc09g057760.4	1.35134e-28	4.77812	up		Solyc10g081920.2	3.80953e-31	-2.00688	down		Solyc10g076670.3	9.84078e-10	-1.60925	down
	Solyc05g005540.4	1.10867e-21	-3.97355	down		Solyc11g005440.2	4.21723e-08	-1.10994	down		Solyc08g079420.3	2.24192e-17	2.29952	up
	Solyc03g097400.1	0.00013628	-1.32135	down		Solyc07g066250.1	4.69907e-07	-3.28755	down		Solyc10g086570.3	6.49328e-11	1.74007	up
	Solyc01g096510.2	8.81126e-59	4.35338	up		Solyc04g077050.3	2.00454e-27	-1.33082	down		Solyc05g009310.3	2.80281e-06	1.27586	up
	Solyc04g009770.3	4.91883e-22	1.1771	up		Solyc02g076800.1	9.42081e-13	-1.28601	down		Solyc12g006750.1	3.55785e-06	-1.51576	down
	Solyc01g104190.2	6.6501e-07	-1.2452	down		Solyc11g017470.2	2.18002e-27	1.85275	up		Solyc04g008970.3	7.62084e-06	1.05073	up
	Solyc01g094380.2	3.41719e-22	-4.59445	down		Solyc11g045110.3	3.72195e-31	-2.15587	down		Solyc03g080190.3	7.78188e-08	1.04147	up
	Solyc06g069560.3	7.06462e-71	2.04788	up		Solyc04g081140.1	2.73102e-13	-2.8587	down		Solyc02g069070.3	0.00370016	1.05159	up
	Solyc03g113680.4	2.16487e-38	-2.56709	down		Solyc03g122110.1	2.34079e-11	1.28072	up		Solyc06g031710.3	1.27783e-06	-1.6027	down
	Solyc04g079820.3	9.03621e-42	2.9119	up		Solyc11g066100.2	1.11605e-105	3.67494	up		Solyc02g089340.4	1.33461e-05	-1.35333	down
	Solyc10g086150.2	2.26166e-19	-1.01412	down		Solyc09g014610.4	1.91308e-06	-2.03878	down		Solyc09g150148.1	0.000514816	-1.22455	down
	Solyc05g018417.1	3.55487e-14	1.41035	up		Solyc08g066940.4	2.0398e-12	-1.45784	down		Solyc06g050980.3	0.000244368	1.00515	up
	Solyc04g080990.2	1.93826e-05	-1.43551	down		Solyc01g095460.3	1.41134e-37	1.37749	up		Solyc12g056674.1	9.70264e-30	1.56565	up
	Solyc09g066360.1	4.19422e-22	4.33466	up		Solyc02g084870.3	3.79093e-21	1.73336	up		Solyc03g119610.1	5.06161e-05	1.03106	up
	Solyc10g079290.2	1.31517e-05	-1.12014	down		Solyc01g150156.1	8.432e-15	1.82827	up		Solyc07g045010.3	0.00393556	1.06262	up
	Solyc03g093250.2	9.31585e-16	-1.99451	down		Solyc10g084670.3	1.27849e-09	-1.53956	down		Solyc01g106140.2	3.52588e-05	-1.3027	down
	Solyc09g007020.1	6.24771e-29	1.71397	up		Solyc11g008010.2	9.044e-32	1.42118	up		Solyc07g052370.4	1.11838e-25	2.42536	up
	Solyc04g082880.4	4.93196e-120	2.21017	up		Solyc03g078490.4	2.56107e-167	3.24657	up		Solyc03g005820.3	0.000238408	1.12132	up
	Solyc03g005990.3	1.64094e-18	-1.31325	down		Solyc03g114100.1	5.34464e-53	1.8467	up		Solyc04g005250.4	0.00170189	-1.06962	down
	Solyc02g022930.3	3.36546e-09	-1.2259	down		Solyc03g093060.1	7.42225e-60	-5.36563	down		Solyc12g150108.1	3.39923e-19	-2.86032	down
	Solyc06g054280.1	2.44156e-06	-2.65407	down		Solyc03g112700.1	2.26074e-69	3.50033	up		Solanum_lycopersicum_newGene_2549	0.00195949	1.15857	up
	Solyc08g041980.3	2.05274e-38	-1.34131	down		Solanum_lycopersicum_newGene_2649	8.19961e-15	1.23537	up		Solyc08g079020.3	1.2632e-10	1.15553	up
	Solyc10g081920.2	6.1639e-33	-2.28645	down		Solyc07g062440.1	1.84005e-06	-1.08809	down		Solyc06g065060.1	0.0016938	1.13133	up
	Solyc03g111010.4	4.38758e-40	1.02057	up		Solyc05g024290.3	5.78805e-61	1.40345	up		Solyc02g094270.2	2.03778e-28	2.32767	up
	Solyc07g066250.1	3.93419e-05	-3.10545	down		Solyc04g005280.4	3.70648e-36	1.35559	up		Solyc01g005500.3	7.43195e-12	1.46121	up
	Solyc04g077050.3	1.87857e-09	-1.7487	down		Solyc02g091430.4	3.86982e-27	1.20331	up		Solyc02g070130.1	3.55684e-08	1.47261	up
	Solyc02g076800.1	1.86074e-10	-1.43146	down		Solyc06g050350.3	2.65666e-27	-2.21975	down		Solyc08g007230.3	1.3678e-05	1.08884	up
	Solyc03g005190.3	0.00740676	-1.11454	down		Solyc07g056650.4	1.68662e-07	-1.19636	down		Solyc08g078460.3	5.89198e-21	2.32106	up
	Solyc11g017470.2	1.41062e-46	2.36816	up		Solyc10g006230.3	2.24956e-20	-1.71514	down		Solyc08g078180.1	6.06072e-18	1.43247	up
	Solyc11g045110.3	6.50647e-17	-1.64729	down		Solyc03g034020.4	2.32895e-14	1.13157	up		Solyc03g078770.3	7.69597e-10	-1.39058	down
	Solyc04g081140.1	4.94051e-07	-2.30475	down		Solyc08g041700.1	2.33622e-35	-1.49443	down		Solyc03g019820.3	0.00169609	1.17245	up
	Solyc03g122110.1	1.01261e-13	1.5396	up		Solyc08g080090.3	0.000113339	-1.86481	down		Solyc01g106530.1	0.000503577	-1.13458	down
	Solyc11g066100.2	1.58519e-109	3.78439	up		Solyc11g069840.3	7.10404e-10	-1.69943	down
	Solyc11g071490.2	4.41877e-10	-1.11444	down		Solyc05g012900.4	1.85756e-26	2.70757	up
	Solyc09g014610.4	2.82036e-15	-4.12815	down		Solyc06g051130.1	6.6398e-20	1.33529	up
	Solyc08g066940.4	4.02303e-05	-1.43653	down		Solyc01g009505.1	3.64611e-13	-4.0731	down
	Solyc02g084870.3	5.71608e-07	1.05395	up		Solyc10g005240.3	1.59195e-06	-2.19318	down
	Solyc01g150156.1	4.65376e-07	1.69892	up		Solyc02g083790.4	8.06748e-27	-2.34695	down
	Solyc10g084670.3	6.98394e-35	-2.16489	down		Solyc03g082890.3	1.63224e-18	2.02097	up
	Solyc11g008010.2	1.23271e-14	1.18137	up		Solyc08g081110.2	1.5409e-08	-2.39458	down
	Solyc12g010830.2	5.59329e-15	1.03413	up		Solyc09g010230.2	3.87888e-09	1.40492	up
	Solyc03g078490.4	2.59679e-96	3.89652	up		Solyc04g081530.1	9.29714e-103	5.08543	up
	Solyc03g093060.1	3.62768e-47	-5.14917	down		Solyc10g005960.1	1.0022e-33	-2.35278	down
	Solyc03g112700.1	1.28593e-46	3.32269	up		Solyc01g091040.3	2.50989e-29	-1.93025	down
	Solanum_lycopersicum_newGene_2649	1.85309e-22	1.51673	up		Solyc07g053760.4	7.00215e-52	1.19109	up
	Solyc05g024290.3	2.04023e-28	1.34207	up		Solyc02g068480.3	9.03957e-23	1.01525	up
	Solyc04g005280.4	1.80142e-36	1.41593	up		Solyc01g096720.4	6.04404e-17	4.26889	up
	Solyc06g050350.3	6.90876e-24	-2.14472	down		Solyc08g082440.3	5.79217e-19	1.38816	up
	Solyc07g056650.4	1.51304e-26	-1.91981	down		Solyc10g077130.1	1.18214e-32	1.38993	up
	Solyc10g006230.3	4.62403e-05	-1.27411	down		Solyc01g097890.2	7.66794e-22	1.16902	up
	Solyc08g041700.1	8.35219e-19	-1.50822	down		Solyc02g084780.4	1.87025e-55	1.86059	up
	Solyc12g088910.3	1.68472e-09	-1.22724	down		Solyc11g006270.2	3.92076e-57	-1.93186	down
	Solyc04g015520.3	4.53178e-15	-1.65722	down		Solyc12g008580.2	3.23896e-19	-1.68417	down
	Solyc08g080090.3	0.00152471	-2.50887	down		Solyc04g007910.3	5.73182e-10	-1.08491	down
	Solyc12g042400.1	0.00435844	-1.45731	down		Solyc09g090330.3	3.69936e-38	1.48037	up
	Solyc11g069840.3	1.14645e-14	-2.63974	down		Solyc03g097940.3	7.96925e-10	-1.72269	down
	Solyc05g012900.4	1.73869e-25	2.73723	up		Solyc01g102960.3	5.922e-18	7.01976	up
	Solyc06g051130.1	1.65794e-10	1.20454	up		Solyc02g088330.2	2.31684e-07	-1.14484	down
	Solyc01g009505.1	3.94652e-12	-4.91576	down		Solyc08g006550.4	3.21344e-08	-2.65769	down
	Solyc10g005240.3	3.86704e-07	-2.7673	down		Solyc02g078390.3	1.46129e-15	1.32606	up
	Solyc02g083790.4	8.39017e-33	-2.79835	down		Solyc07g056510.3	4.73624e-36	8.53456	up
	Solyc03g082890.3	0.000347093	1.0158	up		Solyc11g017060.2	0.00055591	1.50685	up
	Solyc08g081110.2	1.1064e-06	-1.88517	down		Solanum_lycopersicum_newGene_2709	2.68029e-21	-2.04133	down
	Solyc09g010230.2	0.000104156	1.00603	up		Solyc04g071890.3	1.05789e-105	2.8921	up
	Solyc04g081530.1	1.31441e-41	3.9869	up		Solyc02g068200.1	4.87939e-08	1.24439	up
	Solyc10g005960.1	5.56097e-45	-2.1649	down		Solyc07g061730.3	2.91782e-17	4.32081	up
	Solyc01g091040.3	2.77751e-30	-1.79296	down		Solyc07g063420.3	2.67666e-55	2.41497	up
	Solyc02g068480.3	3.44029e-25	1.35138	up		Solyc06g034390.1	1.94584e-07	-3.2467	down
	Solyc01g096720.4	9.70876e-16	4.34143	up		Solyc03g059080.3	2.44089e-05	-2.46561	down
	Solyc06g050860.3	1.71789e-06	-1.1372	down		Solyc08g006790.4	4.61582e-29	-2.95912	down
	Solyc01g097890.2	7.6203e-30	1.28359	up		Solyc04g076670.3	1.01344e-63	1.64831	up
	Solyc02g084780.4	2.13576e-18	1.95198	up		Solyc08g074720.2	5.62557e-31	9.76185	up
	Solyc11g006270.2	1.08494e-71	-2.6587	down		Solyc06g084460.4	2.38472e-13	-2.48673	down
	Solyc12g008580.2	5.35021e-34	-2.01511	down		Solyc01g010060.2	5.21203e-13	1.85649	up
	Solyc04g007910.3	1.26812e-11	-1.37657	down		Solanum_lycopersicum_newGene_239	0.00127614	1.42071	up
	Solyc09g059400.4	0.00776194	1.15998	up		Solanum_lycopersicum_newGene_236	0.000144138	-4.27482	down
	Solyc09g090330.3	1.00757e-24	1.68483	up		Solyc05g009100.4	1.50443e-21	-1.64956	down
	Solyc03g121550.3	0.000548815	1.31963	up		Solyc05g053290.3	3.66096e-98	1.95611	up
	Solyc03g097940.3	1.18271e-19	-3.04309	down		Solyc08g007450.1	7.67627e-18	-3.09913	down
	Solyc01g102960.3	6.0465e-16	6.54738	up		Solyc02g071560.4	1.4754e-93	2.12528	up
	Solyc08g077150.3	2.40231e-13	1.09712	up		Solyc01g094630.3	5.97678e-11	-1.00273	down
	Solyc02g088330.2	4.64892e-12	-1.22418	down		Solyc03g062830.3	4.62076e-21	1.38086	up
	Solyc08g006550.4	8.76785e-20	-4.4743	down		Solyc08g079980.1	1.52235e-38	-1.34513	down
	Solyc02g094590.3	1.05069e-06	-1.21845	down		Solyc06g064980.3	3.38889e-08	-1.19947	down
	Solyc01g087470.3	2.77858e-22	1.00639	up		Solyc03g082700.4	1.16753e-11	4.35031	up
	Solyc07g056510.3	1.58662e-126	9.23869	up		Solyc03g026080.3	5.18007e-28	-1.78225	down
	Solyc11g017060.2	1.41321e-07	1.98413	up		Solyc09g007640.4	5.19624e-45	-1.12714	down
	Solanum_lycopersicum_newGene_2709	2.42124e-07	-1.86843	down		Solyc10g085030.1	1.14533e-41	2.41105	up
	Solyc04g071890.3	3.29312e-18	1.81048	up		Solyc01g108860.3	3.22237e-79	-2.60211	down
	Solyc02g068200.1	2.24607e-05	1.04498	up		Solyc06g053220.3	6.84068e-21	3.7904	up
	Solyc07g063420.3	1.04918e-63	2.35672	up		Solyc07g005990.3	1.60968e-36	1.0943	up
	Solyc06g034390.1	1.59579e-05	-3.54674	down		Solyc02g070630.3	6.98037e-27	1.3261	up
	Solyc08g006790.4	2.26305e-43	-4.34603	down		Solyc08g008270.4	4.9859e-08	-1.6134	down
	Solyc04g076670.3	3.32807e-54	1.32022	up		Solyc02g081990.3	2.1646e-12	-4.25962	down
	Solyc08g074720.2	3.59177e-23	8.956	up		Solyc12g008970.3	4.53714e-116	2.03796	up
	Solyc06g084460.4	1.49105e-18	-3.46962	down		Solyc01g105230.4	1.42862e-40	1.03382	up
	Solyc01g010060.2	2.9145e-09	1.82366	up		Solyc06g019170.3	1.41785e-27	-2.42127	down
	Solanum_lycopersicum_newGene_236	8.25824e-93	-5.68851	down		Solyc12g094660.2	6.83114e-39	2.44997	up
	Solyc05g009100.4	4.45347e-19	-1.33963	down		Solyc11g067140.2	9.14632e-10	-1.16747	down
	Solyc05g053290.3	1.58382e-30	2.35027	up		Solyc03g082550.3	2.8822e-13	1.81293	up
	Solyc08g007450.1	1.54156e-23	-3.71906	down		Solyc09g089990.3	7.22109e-39	-7.16566	down
	Solyc02g071560.4	8.32461e-25	1.76017	up		Solyc03g005600.3	1.22605e-18	-1.1814	down
	Solyc03g062830.3	3.2578e-15	1.30177	up		Solyc10g049640.2	4.47256e-11	-1.23423	down
	Solyc08g079980.1	5.34222e-16	-1.58939	down		Solyc06g069150.1	1.34902e-288	4.96726	up
	Solyc06g064980.3	2.8359e-21	-1.6458	down		Solyc10g044510.2	4.20232e-08	-1.72875	down
	Solyc03g082700.4	4.59891e-21	5.58158	up		Solyc01g008420.3	0.000343892	2.07422	up
	Solyc03g026080.3	4.22997e-34	-2.1492	down		Solyc02g088160.4	2.01502e-164	6.377	up
	Solyc03g093470.3	0.000177732	-1.20325	down		Solyc01g106890.2	3.46012e-49	2.68684	up
	Solyc09g007640.4	1.44185e-10	-1.04404	down		Solyc01g066910.3	2.69376e-24	1.32773	up
	Solyc11g013240.3	1.98915e-06	-1.04218	down		Solyc03g113450.4	1.2462e-13	-2.4478	down
	Solyc10g085030.1	8.64891e-26	2.28254	up		Solyc07g044880.3	1.43706e-09	-1.11611	down
	Solyc01g108860.3	5.27102e-22	-2.27542	down		Solyc12g056305.1	7.39191e-20	5.69445	up
	Solyc07g006420.1	0.00169024	1.84116	up		Solyc08g077520.3	1.29512e-17	1.01296	up
	Solyc02g070630.3	2.58801e-54	1.46744	up		Solyc01g096280.2	4.90022e-17	-1.87377	down
	Solyc02g081990.3	6.2006e-06	-3.83905	down		Solyc01g091180.4	0.00346627	1.03136	up
	Solyc09g097890.2	1.70768e-05	-4.75256	down		Solyc07g054790.1	8.34464e-175	4.91388	up
	Solyc12g008970.3	1.63811e-68	2.02309	up		Solyc02g094100.4	7.84506e-06	-1.53015	down
	Solyc06g075170.1	8.54629e-09	2.75054	up		Solyc02g083390.4	7.08334e-52	1.52064	up
	Solyc01g105230.4	6.5696e-29	1.28531	up		Solyc08g076670.3	2.31013e-173	2.85909	up
	Solyc06g019170.3	3.21758e-36	-2.89976	down		Solyc09g091880.4	1.02279e-19	-2.10212	down
	Solyc12g094660.2	2.58572e-38	2.87651	up		Solyc04g071520.3	0.000291426	1.43475	up
	Solyc11g067140.2	3.93216e-12	-1.35061	down		Solyc07g041940.3	6.43039e-149	2.44492	up
	Solyc03g082550.3	2.75887e-08	1.53551	up		Solyc03g121460.1	6.10312e-51	1.27164	up
	Solyc09g089990.3	4.35013e-26	-4.70079	down		Solyc08g013900.3	3.73807e-39	2.35177	up
	Solyc05g054850.1	1.72573e-07	-1.40651	down		Solyc06g068310.1	6.09861e-19	-4.72549	down
	Solyc10g049640.2	7.87036e-16	-1.71557	down		Solyc02g092420.4	1.48622e-13	-1.23444	down
	Solyc11g066690.2	0.00809929	-1.08984	down		Solyc05g055020.4	2.20058e-31	-3.4851	down
	Solanum_lycopersicum_newGene_3327	8.40607e-05	1.10402	up		Solyc01g088550.3	1.09817e-16	-1.21833	down
	Solyc06g069150.1	1.77802e-185	5.16554	up		Solyc05g015640.3	6.39144e-39	1.87066	up
	Solyc12g006973.1	0.00200617	-2.20777	down		Solyc07g005840.2	1.79512e-113	-3.56276	down
	Solyc10g044510.2	2.85204e-12	-1.83379	down		Solyc07g048100.3	1.38154e-16	-2.67594	down
	Solyc01g008420.3	0.00216649	1.95154	up		Solyc05g012390.4	1.03765e-21	-1.11288	down
	Solyc02g088160.4	3.70026e-41	6.91195	up		Solyc01g006780.4	8.92387e-06	-1.92431	down
	Solyc01g106890.2	6.0379e-70	2.38218	up		Solyc03g019790.3	1.63246e-16	-1.93551	down
	Solyc11g072860.2	2.02318e-34	-1.31609	down		Solyc12g008770.2	2.65272e-42	1.66636	up
	Solyc03g113450.4	2.99376e-24	-3.56095	down		Solyc03g113270.3	2.33292e-22	-1.05406	down
	Solyc07g044880.3	1.45904e-10	-1.39309	down		Solyc03g083690.1	3.09404e-37	5.26617	up
	Solyc01g091180.4	2.11259e-11	2.21315	up		Solyc06g053980.3	5.50605e-12	-2.46811	down
	Solyc07g054790.1	4.64946e-125	4.8608	up		Solyc10g006870.1	0.000306004	-1.82724	down
	Solyc02g094100.4	2.36208e-05	-1.94745	down		Solyc06g065570.3	1.94186e-222	2.44193	up
	Solyc02g083390.4	6.30241e-43	1.57483	up		Solyc03g118450.1	1.65245e-147	4.73727	up
	Solyc08g076670.3	4.30162e-85	2.90333	up		Solyc08g065360.3	2.81311e-34	-1.89518	down
	Solyc09g091880.4	1.62124e-30	-2.21703	down		Solyc01g010150.3	1.46017e-19	-2.66002	down
	Solyc04g071520.3	0.00526604	1.08237	up		Solyc01g034010.2	1.37715e-32	2.37881	up
	Solyc07g041940.3	3.9974e-167	2.92799	up		Solyc01g112040.2	8.63001e-06	1.03569	up
	Solyc03g121460.1	1.71807e-26	1.57572	up		Solyc06g076130.3	2.14538e-40	1.34896	up
	Solyc08g013900.3	8.57544e-71	2.66525	up		Solyc02g079750.4	1.72934e-162	1.96094	up
	Solyc08g079070.2	2.94128e-10	-1.04945	down		Solyc10g039290.2	0.000253149	-1.04279	down
	Solyc06g068310.1	2.58088e-15	-6.13099	down		Solyc09g005780.3	1.41118e-19	8.30387	up
	Solyc04g081390.4	0.000119084	-1.79741	down		Solyc02g078620.1	1.16423e-22	3.37855	up
	Solyc02g092420.4	3.1987e-10	-1.24212	down		Solyc06g006090.1	0.000717506	-2.61548	down
	Solyc05g055020.4	2.31688e-35	-4.46347	down		Solyc05g009070.4	3.15194e-28	-1.55153	down
	Solyc01g088550.3	1.69184e-22	-1.87868	down		Solyc06g074340.3	2.90841e-05	-3.67986	down
	Solyc05g015640.3	7.50912e-36	1.79343	up		Solyc03g093500.3	0.000160232	-1.12456	down
	Solyc07g005840.2	1.6568e-61	-3.19287	down		Solyc01g009160.2	3.4433e-43	1.83316	up
	Solyc07g048100.3	1.11462e-13	-2.89479	down		Solyc10g078400.2	1.77751e-12	-1.48085	down
	Solyc05g012390.4	4.90047e-14	-1.08872	down		Solyc03g113570.1	2.18045e-80	-1.94642	down
	Solyc01g006780.4	7.49861e-06	-2.26453	down		Solyc11g011673.1	5.06765e-12	3.78041	up
	Solyc04g014770.1	3.61953e-11	-1.3337	down		Solyc02g077070.3	1.93554e-61	5.92981	up
	Solyc03g019790.3	4.83219e-11	-2.35933	down		Solyc07g063010.3	2.48732e-31	1.47225	up
	Solyc12g008770.2	1.5839e-30	1.56741	up		Solanum_lycopersicum_newGene_914	2.56948e-09	6.09135	up
	Solyc03g113270.3	4.60877e-27	-1.70133	down		Solyc04g074180.4	9.47576e-53	-2.64798	down
	Solyc06g053980.3	4.96967e-10	-2.65166	down		Solyc07g055260.3	9.1255e-42	2.96968	up
	Solyc10g006870.1	0.000898952	-1.73375	down		Solyc06g072650.1	4.1571e-170	2.44924	up
	Solyc06g065570.3	1.00262e-83	2.64165	up		Solyc01g095190.2	7.52492e-05	-1.64616	down
	Solyc02g014470.4	0.000642601	-1.14341	down		Solyc02g089850.3	1.19897e-37	2.99352	up
	Solyc03g118450.1	4.41657e-131	4.91875	up		Solyc09g015080.3	9.05665e-19	-1.29654	down
	Solyc08g065360.3	4.26909e-26	-1.71602	down		Solyc04g007880.4	1.23565e-42	1.8832	up
	Solyc01g010150.3	9.4809e-29	-2.95323	down		Solyc03g005470.3	2.53819e-69	1.12814	up
	Solyc01g034010.2	1.65933e-19	2.09256	up		Solyc04g009990.3	2.82039e-174	1.91133	up
	Solyc01g112040.2	1.2684e-05	1.02744	up		Solyc01g081060.4	2.87733e-53	1.60725	up
	Solyc06g076130.3	9.48782e-19	1.37444	up		Solyc07g006740.3	2.18564e-59	-2.97733	down
	Solyc02g079750.4	8.80215e-74	2.17862	up		Solyc12g014200.3	8.52715e-13	-3.66014	down
	Solyc07g007640.3	0.000107297	-1.06424	down		Solyc05g054610.1	2.65096e-43	-2.57454	down
	Solyc02g078620.1	2.71677e-30	3.10812	up		Solyc09g072820.4	1.73538e-101	-3.8122	down
	Solyc06g006090.1	1.50003e-05	-2.39927	down		Solyc12g094390.1	1.0747e-11	1.50269	up
	Solyc05g009070.4	2.95771e-13	-1.25853	down		Solyc03g111870.3	2.31981e-33	1.09791	up
	Solyc03g093500.3	3.89548e-10	-1.5157	down		Solanum_lycopersicum_newGene_1657	0.00176892	-1.09002	down
	Solyc01g009160.2	5.71973e-30	1.95348	up		Solyc06g072940.3	5.97704e-28	4.25188	up
	Solyc10g078400.2	1.03092e-20	-1.87959	down		Solyc05g018650.4	5.72982e-18	1.18037	up
	Solyc03g113570.1	3.25631e-54	-1.89475	down		Solyc01g109090.2	8.3309e-49	3.59073	up
	Solyc02g077070.3	1.33876e-41	5.46532	up		Solyc09g015000.4	3.30436e-177	5.88856	up
	Solyc07g063010.3	1.5606e-22	1.12549	up		Solyc03g121920.3	1.77143e-23	1.04077	up
	Solanum_lycopersicum_newGene_914	2.25265e-27	6.87024	up		Solyc05g006700.4	3.70744e-10	-1.47481	down
	Solyc04g074180.4	4.04675e-24	-3.34504	down		Solyc03g025380.3	2.57622e-07	1.78051	up
	Solyc07g055260.3	2.15039e-52	3.90609	up		Solyc02g085010.1	2.90128e-104	3.96442	up
	Solyc06g072650.1	1.87694e-60	3.07634	up		Solyc04g014360.3	1.01858e-06	-1.28261	down
	Solyc01g095190.2	9.80758e-12	-3.39913	down		Solyc04g054720.4	0.000882063	1.03465	up
	Solyc11g070160.2	0.000216583	-1.17331	down		Solyc01g095650.4	1.25155e-07	-2.43067	down
	Solyc02g089850.3	7.0699e-07	1.73233	up		Solyc03g115870.3	9.38917e-196	3.57053	up
	Solyc09g015080.3	2.1101e-12	-1.20918	down		Solyc12g013690.2	2.27965e-107	2.15566	up
	Solyc08g008020.1	1.97309e-48	1.45637	up		Solyc06g034040.1	1.80989e-11	-2.85342	down
	Solyc04g007880.4	1.13942e-37	1.82654	up		Solyc04g079250.3	1.9344e-28	5.05828	up
	Solyc04g009990.3	2.73175e-123	2.10943	up		Solyc02g063330.3	2.22742e-72	-2.71802	down
	Solyc04g064770.1	0.000601999	-1.75805	down		Solyc08g083210.3	0.00253528	1.12606	up
	Solyc01g081060.4	8.02918e-23	1.8217	up		Solyc01g100660.4	1.55455e-84	2.15518	up
	Solyc07g006740.3	3.54616e-43	-3.75321	down		Solyc08g082860.4	2.15118e-25	-1.48844	down
	Solyc12g014200.3	7.29952e-16	-3.09458	down		Solyc05g009880.3	1.03479e-63	-1.84318	down
	Solyc05g054610.1	2.23174e-35	-3.21634	down		Solyc02g080670.3	2.35046e-08	-3.56165	down
	Solyc09g072820.4	5.79395e-48	-3.47571	down		Solyc01g014140.3	0.00219002	-1.85261	down
	Solyc12g094390.1	7.30027e-13	1.81534	up		Solyc02g084960.1	1.62648e-05	1.04918	up
	Solyc03g111870.3	3.21756e-39	1.16592	up		Solyc08g013740.4	3.28933e-10	-6.34109	down
	Solanum_lycopersicum_newGene_1657	0.000992029	-1.24312	down		Solanum_lycopersicum_newGene_2842	3.48774e-71	6.25068	up
	Solyc11g005340.3	1.39079e-06	-2.53037	down		Solyc01g097200.1	2.33486e-05	1.68885	up
	Solyc06g072940.3	1.79688e-25	4.04837	up		Solyc01g111160.3	4.64433e-210	-5.37401	down
	Solyc05g018650.4	1.01925e-33	1.26973	up		Solyc03g083130.3	8.05054e-24	3.95202	up
	Solyc01g109090.2	5.27757e-18	2.62287	up		Solyc02g067930.3	0.000464267	-1.36659	down
	Solyc09g015000.4	2.0583e-156	5.20009	up		Solyc03g119940.3	1.89732e-16	-2.68031	down
	Solyc05g006700.4	5.18683e-17	-2.13491	down		Solyc06g073590.3	1.95912e-69	-1.95494	down
	Solyc03g025380.3	0.00931612	1.3605	up		Solyc09g018280.1	1.43249e-19	-1.19898	down
	Solyc02g085010.1	1.75795e-48	3.79681	up		Solyc05g046020.3	1.29288e-05	-2.59676	down
	Solyc05g008625.1	0.000267054	1.08357	up		Solyc09g059550.1	4.31794e-20	-3.29553	down
	Solyc01g095650.4	3.6366e-10	-3.68812	down		Solyc10g083730.2	8.23826e-72	2.35626	up
	Solyc03g115870.3	3.60702e-78	2.98905	up		Solyc01g010390.3	2.48917e-25	-1.94767	down
	Solyc12g013690.2	1.21673e-41	1.57534	up		Solyc09g005400.3	4.45758e-06	-4.09658	down
	Solyc06g034040.1	1.11227e-11	-6.83257	down		Solyc06g083440.3	1.06043e-17	-1.10149	down
	Solyc03g120320.1	1.01228e-11	-1.13906	down		Solyc02g089700.4	1.26293e-108	-3.6498	down
	Solyc02g063330.3	1.27935e-17	-2.36437	down		Solyc02g081050.4	1.67253e-51	-2.50349	down
	Solyc12g087840.1	8.7994e-10	1.28679	up		Solyc09g074990.4	8.25679e-12	-1.42102	down
	Solyc07g022920.3	2.51563e-13	1.11209	up		Solyc03g083320.4	4.00168e-54	-2.58775	down
	Solyc06g060340.3	4.88564e-08	-2.92235	down		Solyc02g086590.3	1.99721e-103	2.06668	up
	Solyc03g121560.3	0.00063821	-1.1022	down		Solyc09g020110.3	4.48791e-26	1.05828	up
	Solyc01g100660.4	1.0635e-60	2.18529	up		Solyc09g072700.4	8.1231e-19	-1.76558	down
	Solyc08g082860.4	2.06747e-27	-1.26194	down		Solyc04g074330.3	1.19184e-32	-1.96158	down
	Solyc11g012280.2	4.40556e-16	1.09728	up		Solyc03g005210.4	3.27695e-20	-2.15008	down
	Solyc05g009880.3	3.21934e-23	-1.87169	down		Solyc07g005300.1	1.49772e-10	2.5298	up
	Solyc02g080670.3	6.0547e-08	-4.29799	down		Solyc03g078620.1	1.58031e-09	-1.45232	down
	Solyc01g014140.3	1.22693e-06	-2.10403	down		Solyc11g065100.3	1.37257e-42	1.2804	up
	Solyc02g084960.1	9.67317e-07	1.24743	up		Solyc12g096980.3	4.40728e-46	2.53072	up
	Solyc08g013740.4	1.59443e-09	-6.2892	down		Solyc02g071470.4	1.24692e-87	1.56403	up
	Solanum_lycopersicum_newGene_2842	8.21542e-26	4.65223	up		Solyc02g089500.4	0.000157153	1.23819	up
	Solyc01g097200.1	2.64861e-05	1.51843	up		Solyc03g118810.1	1.76034e-33	1.97951	up
	Solyc01g111160.3	2.43676e-204	-5.5176	down		Solyc07g043580.4	2.06891e-111	3.53212	up
	Solyc03g121600.4	0.000404629	1.01436	up		Solyc07g005770.2	9.78032e-06	-1.58571	down
	Solyc02g067930.3	5.10754e-09	-2.0785	down		Solyc03g116730.4	0.00911907	-1.29631	down
	Solyc03g119940.3	4.88209e-35	-3.85403	down		Solyc10g018300.3	6.1633e-06	-1.22229	down
	Solyc06g073590.3	9.28888e-60	-2.07337	down		Solyc07g054720.2	1.31169e-227	6.3983	up
	Solyc09g018280.1	3.33792e-07	-1.45454	down		Solyc03g115060.3	4.18161e-20	2.19422	up
	Solyc08g081930.3	5.91028e-13	-1.30923	down		Solyc07g008420.3	4.70523e-18	-5.32472	down
	Solyc10g006650.3	4.50373e-16	1.10939	up		Solyc01g103980.4	7.56153e-77	1.76416	up
	Solyc01g009447.1	1.43711e-32	-1.39135	down		Solyc01g091670.3	1.8617e-05	-2.02392	down
	Solyc04g076080.3	6.95334e-23	-1.34216	down		Solyc01g105010.3	1.63654e-34	-1.73883	down
	Solyc05g046020.3	4.23226e-05	-3.40414	down		Solyc06g075790.3	1.66802e-24	-1.38536	down
	Solyc09g059550.1	2.6337e-14	-2.59022	down		Solyc03g071690.4	1.93985e-39	1.79576	up
	Solyc10g083730.2	9.72813e-77	2.39186	up		Solyc02g079240.1	4.30076e-23	2.57299	up
	Solyc01g010390.3	1.1159e-18	-3.0099	down		Solyc10g009190.1	6.34691e-17	-2.05399	down
	Solyc09g005400.3	7.93495e-06	-4.21811	down		Solyc10g007750.1	0.00668715	1.01413	up
	Solyc06g083440.3	8.59092e-14	-1.61467	down		Solyc08g067430.4	7.5806e-10	1.07158	up
	Solyc02g089700.4	1.41073e-77	-3.3575	down		Solyc06g075850.1	4.70129e-77	-2.55436	down
	Solyc02g081050.4	5.25145e-43	-2.95707	down		Solyc12g100300.2	6.01232e-29	-4.03615	down
	Solyc09g074990.4	8.96385e-10	-1.31305	down		Solyc02g086840.3	9.73687e-25	-2.48936	down
	Solyc03g083320.4	1.55192e-35	-3.2087	down		Solyc05g055430.4	2.67246e-31	1.90496	up
	Solyc02g086590.3	2.28114e-63	2.41727	up		Solyc07g008000.4	2.47376e-27	1.0518	up
	Solyc09g020110.3	4.67399e-27	1.07281	up		Solyc07g056630.3	4.11388e-19	1.02336	up
	Solyc09g072700.4	1.41909e-11	-3.13193	down		Solyc10g006250.3	3.46113e-08	1.02796	up
	Solyc04g074330.3	2.26362e-07	-1.83151	down		Solyc02g082230.4	3.0274e-21	1.06823	up
	Solyc03g005210.4	4.8259e-05	-1.4134	down		Solyc06g073850.1	8.26192e-65	2.78271	up
	Solyc03g078620.1	1.13189e-08	-1.44697	down		Solyc11g012450.2	9.4596e-14	-1.93313	down
	Solyc11g065100.3	1.40025e-65	1.39601	up		Solyc04g015500.3	5.8282e-14	1.03581	up
	Solyc12g096980.3	9.12959e-57	2.54369	up		Solanum_lycopersicum_newGene_1399	4.06085e-09	2.22054	up
	Solyc02g071470.4	2.25436e-46	1.64713	up		Solyc12g096050.2	8.75739e-30	1.04258	up
	Solyc05g017950.3	7.90859e-25	-1.31324	down		Solyc02g087060.4	1.92063e-24	-1.3569	down
	Solyc07g043580.4	4.7765e-86	3.53903	up		Solyc12g008420.3	1.35904e-05	-1.0758	down
	Solyc07g005770.2	0.000163279	-1.32312	down		Solyc03g122190.3	5.55159e-95	4.25251	up
	Solyc10g018300.3	0.000863809	-1.37451	down		Solyc11g068440.2	9.1868e-116	2.7864	up
	Solyc07g054720.2	2.1244e-148	6.35344	up		Solyc08g076090.3	2.18965e-22	1.35072	up
	Solyc07g008420.3	2.00684e-13	-7.2648	down		Solyc09g008860.4	1.06486e-180	-5.40988	down
	Solyc01g103980.4	7.34652e-21	1.12118	up		Solyc02g085920.3	1.662e-27	1.24475	up
	Solyc01g091670.3	8.97306e-15	-2.8515	down		Solyc05g051310.1	6.6134e-13	-2.02087	down
	Solyc01g105010.3	4.70194e-16	-1.34282	down		Solanum_lycopersicum_newGene_1378	0.000647729	2.05369	up
	Solyc06g075790.3	7.63935e-14	-1.2132	down		Solyc03g051970.3	2.46652e-21	1.01775	up
	Solyc03g071690.4	1.68323e-37	1.75705	up		Solyc05g011940.4	1.56247e-29	-3.94852	down
	Solyc02g079240.1	1.54513e-33	2.86749	up		Solyc11g017000.2	5.51909e-41	1.38535	up
	Solyc10g009190.1	1.8578e-07	-1.13983	down		Solyc01g094040.3	1.70559e-76	2.07074	up
	Solyc08g067430.4	1.70991e-09	1.06023	up		Solyc06g005490.3	1.41104e-34	1.47074	up
	Solyc06g075850.1	8.50279e-77	-2.677	down		Solyc09g097850.1	1.85366e-22	-1.1239	down
	Solyc12g100300.2	1.50232e-17	-4.20823	down		Solyc09g011330.3	2.41584e-23	1.33807	up
	Solyc02g086840.3	6.92693e-25	-2.72919	down		Solyc01g074000.3	1.0501e-21	-1.11679	down
	Solyc05g055430.4	6.10968e-29	1.70349	up		Solyc04g077650.3	4.1163e-38	3.51332	up
	Solyc10g006250.3	4.53482e-21	1.66187	up		Solyc02g021350.4	4.87379e-10	3.64924	up
	Solyc06g073850.1	1.99592e-41	2.34314	up		Solyc03g080195.1	2.0707e-07	1.01527	up
	Solanum_lycopersicum_newGene_704	0.00114639	2.54408	up		Solyc01g010520.3	1.51803e-10	-3.81433	down
	Solyc11g012450.2	1.76102e-08	-2.0021	down		Solyc07g006130.3	3.09869e-221	3.4323	up
	Solyc04g015500.3	3.00672e-21	1.14471	up		Solyc08g068370.3	6.18374e-43	1.11003	up
	Solanum_lycopersicum_newGene_1399	4.79922e-07	2.10921	up		Solyc02g094000.1	1.85363e-101	4.2782	up
	Solyc12g096050.2	2.19951e-17	1.04233	up		Solyc03g093410.3	1.245e-28	-1.20661	down
	Solyc02g087060.4	1.36797e-09	-1.61179	down		Solyc10g055197.1	2.71012e-14	-3.59579	down
	Solyc03g122190.3	5.01903e-92	4.43502	up		Solyc09g072640.3	0.000401484	-1.18751	down
	Solyc01g068590.4	8.16301e-24	1.3135	up		Solyc06g060860.2	0.00186397	-1.35577	down
	Solyc02g081450.2	2.1976e-07	1.06939	up		Solyc09g090470.3	1.25762e-54	2.33859	up
	Solyc11g068440.2	1.01702e-62	2.26722	up		Solyc03g112930.3	7.33801e-07	-1.65312	down
	Solyc08g076090.3	1.18427e-16	1.71186	up		Solyc02g036310.4	0.000109435	1.0809	up
	Solyc09g008860.4	5.03981e-78	-5.2866	down		Solyc10g009380.3	5.33637e-16	-1.66384	down
	Solyc02g085920.3	8.83129e-26	1.15795	up		Solyc03g116530.3	6.64396e-42	2.15811	up
	Solyc05g051310.1	3.06481e-06	-1.88997	down		Solyc04g026300.1	0.00335098	-1.71281	down
	Solyc01g111600.3	4.68965e-10	-1.01357	down		Solyc04g076310.4	2.491e-18	-1.97809	down
	Solyc11g017000.2	2.56169e-30	1.43753	up		Solyc09g047910.4	1.76815e-45	2.08394	up
	Solyc01g094040.3	5.73109e-40	2.5612	up		Solyc06g068620.3	2.46504e-15	-1.6449	down
	Solyc06g005490.3	5.71773e-20	1.30344	up		Solyc12g005470.2	1.02816e-27	-1.32234	down
	Solyc09g097850.1	3.21367e-16	-1.55817	down		Solyc00g500068.1	0.0036221	1.35053	up
	Solyc09g011330.3	8.86722e-12	1.20475	up		Solyc04g079340.3	1.5969e-08	-1.09846	down
	Solyc01g074000.3	5.82122e-50	-1.71907	down		Solyc01g087790.2	8.99891e-06	2.34436	up
	Solyc04g077650.3	1.07013e-24	2.82644	up		Solyc06g076080.3	2.8459e-82	5.22433	up
	Solyc06g074630.4	8.19718e-15	-1.90027	down		Solyc10g084120.2	5.01567e-29	-4.40871	down
	Solyc01g010520.3	1.07318e-14	-3.33166	down		Solyc06g060140.4	3.36137e-09	-1.04465	down
	Solyc07g006130.3	2.64396e-60	3.76915	up		Solyc05g052360.2	6.31812e-32	-3.98701	down
	Solyc08g068370.3	3.75278e-46	1.40758	up		Solyc01g010000.3	1.56066e-35	-1.49469	down
	Solyc02g092610.3	2.53778e-05	1.16725	up		Solyc01g104750.4	4.59944e-08	2.34208	up
	Solyc02g094000.1	4.67465e-61	4.23714	up		Solyc07g007170.3	6.77659e-34	1.67075	up
	Solyc02g092600.3	4.41394e-06	1.12952	up		Solyc05g010555.1	5.57096e-11	3.07399	up
	Solyc03g093410.3	1.39553e-15	-1.40021	down		Solyc01g111280.3	9.38266e-25	-4.45573	down
	Solyc10g055197.1	0.00396317	-3.16609	down		Solyc01g106800.4	3.42801e-19	-1.47647	down
	Solyc09g072640.3	1.41737e-07	-2.11691	down		Solyc05g013560.3	2.33108e-25	-1.85836	down
	Solyc06g073600.4	3.50693e-28	1.14328	up		Solyc03g058910.3	1.15306e-06	-1.86081	down
	Solyc09g090470.3	6.04306e-51	2.4554	up		Solyc02g089470.1	7.74854e-13	1.79696	up
	Solyc02g071210.3	9.4296e-08	-1.12321	down		Solyc12g014140.3	5.65571e-78	-4.36416	down
	Solyc03g112930.3	1.42341e-13	-2.23224	down		Solyc05g024160.3	2.15251e-13	-3.46857	down
	Solyc02g036310.4	1.38714e-06	1.322	up		Solyc05g008440.3	4.78353e-52	1.67462	up
	Solyc06g005080.4	3.29048e-20	1.08087	up		Solyc11g013220.2	1.57292e-06	-2.38472	down
	Solyc10g009380.3	2.85673e-08	-2.23565	down		Solyc12g008990.2	5.12044e-08	-1.40805	down
	Solyc03g116530.3	1.1827e-24	1.74844	up		Solyc02g092460.3	1.31692e-22	1.25977	up
	Solyc04g026300.1	0.00143129	-1.86011	down		Solyc01g088690.3	1.75713e-16	1.04137	up
	Solyc04g076310.4	1.04752e-48	-2.76528	down		Solyc10g078220.2	5.36085e-30	2.8308	up
	Solyc09g047910.4	1.18666e-30	1.73849	up		Solyc07g062710.4	0.000717506	-2.05086	down
	Solyc06g068620.3	8.0005e-28	-2.41454	down		Solyc09g083330.3	2.85592e-05	-1.83167	down
	Solyc12g005470.2	3.06497e-15	-1.60796	down		Solyc11g010170.2	1.45203e-08	-1.08796	down
	Solyc01g105383.1	5.0743e-09	1.07242	up		Solyc04g056410.3	4.30303e-10	-1.50253	down
	Solyc04g079340.3	2.00946e-08	-1.04832	down		Solyc01g067870.3	3.57354e-34	-4.03803	down
	Solyc06g076080.3	4.47996e-38	5.05062	up		Solyc09g007420.4	4.71805e-32	-2.93699	down
	Solyc10g084120.2	2.09796e-41	-5.64432	down		Solyc06g069760.3	2.91642e-27	1.24855	up
	Solyc05g052360.2	1.68789e-12	-3.55362	down		Solyc09g082680.3	8.35507e-141	2.19897	up
	Solyc01g010000.3	6.15508e-38	-1.74681	down		Solyc11g066670.1	1.12841e-13	-2.17915	down
	Solyc07g007170.3	7.5968e-15	1.13131	up		Solyc04g009040.4	7.76262e-28	-4.33805	down
	Solyc01g111280.3	4.51324e-21	-4.38676	down		Solyc02g067250.3	1.82006e-29	1.54316	up
	Solyc01g106800.4	3.25193e-20	-2.29225	down		Solyc05g014160.4	2.97146e-13	1.30191	up
	Solyc05g013560.3	4.77897e-14	-2.1934	down		Solyc05g012820.2	1.11844e-24	3.17938	up
	Solyc03g058910.3	1.59785e-05	-1.6632	down		Solyc12g009080.2	3.09923e-11	1.02856	up
	Solyc02g089470.1	1.53557e-12	2.04565	up		Solyc11g072850.2	7.36735e-06	-2.54584	down
	Solyc12g014140.3	2.34227e-60	-4.40119	down		Solyc05g052500.4	2.05128e-12	-1.31149	down
	Solyc05g024160.3	8.6737e-07	-3.53427	down		Solyc10g049280.2	4.23587e-20	-1.4566	down
	Solyc08g008290.3	3.03577e-40	1.08759	up		Solyc03g120650.4	0.000513894	-1.5946	down
	Solyc05g008440.3	3.93195e-59	1.72419	up		Solyc03g083090.4	1.73991e-17	-1.10682	down
	Solyc01g105660.4	4.0132e-07	-2.28685	down		Solyc11g008580.3	1.48582e-29	1.06997	up
	Solyc11g013220.2	4.81718e-13	-3.37543	down		Solyc06g074710.1	2.26022e-58	-3.95508	down
	Solanum_lycopersicum_newGene_15	0.00857745	-1.07708	down		Solyc01g005130.2	1.59941e-24	1.10195	up
	Solyc12g008990.2	3.46567e-06	-1.25187	down		Solyc02g032550.3	3.14551e-20	-3.81818	down
	Solyc01g088690.3	4.46068e-17	1.18121	up		Solyc06g050900.3	0.00326443	-1.59471	down
	Solyc07g063620.3	2.28413e-18	-1.43511	down		Solyc01g096120.3	1.27017e-23	1.42691	up
	Solyc10g078220.2	7.91893e-14	1.94781	up		Solyc01g098500.3	4.46093e-63	-2.77075	down
	Solyc07g062710.4	4.35103e-20	-2.33465	down		Solyc01g106820.3	6.65082e-06	1.62279	up
	Solyc09g083330.3	5.57019e-07	-2.28844	down		Solyc09g011550.3	2.22223e-116	2.81276	up
	Solyc11g010170.2	3.25504e-13	-1.41703	down		Solyc06g083910.3	1.75183e-95	-2.88094	down
	Solyc04g056410.3	4.16963e-09	-1.59569	down		Solyc03g032190.3	2.37942e-17	-2.62863	down
	Solyc07g056590.3	2.08931e-11	-1.00493	down		Solyc03g034050.3	1.25271e-14	1.07381	up
	Solanum_lycopersicum_newGene_2654	8.28034e-06	-2.59203	down		Solyc12g095890.2	3.02437e-79	1.82664	up
	Solyc09g007420.4	2.13157e-71	-3.7291	down		Solyc02g080910.4	0.00584012	-2.03815	down
	Solyc06g069760.3	1.42127e-46	1.62656	up		Solyc04g051470.1	6.36899e-14	-1.98602	down
	Solyc09g082680.3	1.79303e-59	2.46428	up		Solyc10g079910.2	1.1737e-08	3.79352	up
	Solyc11g066670.1	1.17207e-45	-2.95178	down		Solyc07g039380.3	4.1188e-20	-1.85747	down
	Solyc07g017760.1	1.72082e-08	-1.25679	down		Solyc11g069070.3	4.68767e-14	-1.34187	down
	Solyc04g009040.4	3.44297e-18	-4.58102	down		Solyc03g117540.4	9.30986e-30	-2.66618	down
	Solyc02g067250.3	6.67261e-22	1.24884	up		Solyc08g013930.4	5.5902e-35	-2.57364	down
	Solyc05g054870.3	8.90107e-07	1.50113	up		Solyc04g081860.3	7.5267e-38	-5.74235	down
	Solyc05g012820.2	6.04778e-20	3.05023	up		Solyc03g006620.3	6.02778e-71	2.70787	up
	Solyc12g009080.2	2.54139e-07	1.05421	up		Solyc02g069060.4	5.97796e-64	5.0242	up
	Solyc06g066320.3	4.20901e-42	1.29844	up		Solyc04g054340.1	0	5.0869	up
	Solyc11g072850.2	4.26485e-07	-3.63503	down		Solyc08g078640.3	0.000296957	-1.91574	down
	Solyc05g052500.4	7.00316e-16	-1.23818	down		Solanum_lycopersicum_newGene_1948	1.65235e-06	1.0825	up
	Solyc10g049280.2	3.70061e-38	-1.57206	down		Solyc02g088720.4	3.22947e-21	-1.02169	down
	Solyc03g120650.4	8.09381e-06	-2.4819	down		Solyc11g006030.1	1.48292e-64	3.63851	up
	Solyc03g083090.4	1.17566e-10	-1.58612	down		Solyc11g018660.2	0.00361831	-2.17495	down
	Solyc11g008580.3	1.63955e-63	1.32641	up		Solyc09g082560.4	1.69252e-16	-1.69882	down
	Solyc06g074710.1	1.0645e-69	-5.53309	down		Solyc01g104030.3	1.00193e-109	-2.74337	down
	Solyc10g007600.3	2.0697e-05	-3.62032	down		Solyc06g067970.3	1.09769e-32	1.46038	up
	Solyc02g032550.3	7.37597e-22	-4.69911	down		Solyc12g057150.1	1.96419e-21	1.48745	up
	Solyc09g091070.3	1.38658e-08	1.0306	up		Solyc02g014110.1	0.00106965	1.4981	up
	Solyc01g096120.3	4.86335e-15	1.32252	up		Solyc03g114190.1	0.00246031	-1.50894	down
	Solyc01g098500.3	6.99693e-17	-2.4874	down		Solyc05g052660.1	0.00983486	-1.38099	down
	Solyc09g011550.3	9.35555e-94	2.64674	up		Solyc02g077290.2	2.46467e-259	5.09304	up
	Solyc06g083910.3	1.6094e-69	-3.42629	down		Solyc07g006220.2	8.82498e-13	-1.19403	down
	Solyc03g032190.3	6.97954e-18	-3.69847	down		Solyc07g043120.1	3.27863e-13	-1.35429	down
	Solyc12g095890.2	1.52738e-74	2.13321	up		Solyc02g078600.3	7.7654e-18	-4.24548	down
	Solyc02g080910.4	1.22127e-07	-3.20856	down		Solanum_lycopersicum_newGene_1233	1.09573e-07	1.223	up
	Solyc04g051470.1	2.20138e-13	-2.05501	down		Solyc10g049630.2	5.29817e-187	3.16229	up
	Solyc07g039380.3	7.68433e-14	-2.40606	down		Solyc05g015610.3	8.50905e-21	1.03914	up
	Solyc11g069070.3	2.96418e-20	-1.68653	down		Solyc02g062300.3	4.47577e-64	8.25947	up
	Solyc03g117540.4	1.33252e-49	-2.9972	down		Solyc10g008900.3	5.51594e-41	-2.99334	down
	Solyc08g013930.4	3.12054e-25	-2.21777	down		Solyc07g055990.3	4.63483e-12	1.16935	up
	Solyc04g081860.3	0.00042994	-4.25221	down		Solyc06g005310.3	1.42568e-08	1.27667	up
	Solyc03g006620.3	4.418e-68	3.30351	up		Solyc01g079850.3	4.86909e-13	-2.75519	down
	Solyc03g025840.3	1.11546e-16	-1.25607	down		Solyc06g074360.4	9.05408e-07	1.68859	up
	Solyc02g069060.4	1.28309e-31	4.11588	up		Solyc07g063020.3	0.000874522	1.58852	up
	Solyc04g054340.1	1.48683e-214	5.39021	up		Solyc09g089550.4	2.38369e-122	2.83059	up
	Solyc06g008170.3	9.88279e-36	-1.23268	down		Solyc01g106605.1	2.85873e-213	2.53527	up
	Solyc08g078640.3	0.000730594	-1.78685	down		Solanum_lycopersicum_newGene_3405	2.23142e-07	2.8141	up
	Solanum_lycopersicum_newGene_1948	1.12747e-15	1.78638	up		Solyc03g080160.3	1.91046e-11	-1.05609	down
	Solyc02g088720.4	4.58908e-17	-1.11301	down		Solyc12g049070.1	0.0088038	-3.21436	down
	Solyc11g006030.1	2.10358e-37	3.82725	up		Solyc03g117420.4	1.54083e-53	1.90652	up
	Solyc11g018660.2	1.33565e-05	-2.9144	down		Solyc04g009440.3	1.72787e-178	2.70589	up
	Solyc09g082560.4	2.15322e-15	-1.46511	down		Solyc01g108130.4	1.05409e-15	1.16155	up
	Solyc01g104030.3	1.14592e-23	-2.71601	down		Solyc09g014160.3	2.07107e-39	-2.43887	down
	Solyc06g067970.3	2.80016e-32	1.68327	up		Solyc01g095630.3	1.4629e-54	2.43302	up
	Solyc12g057150.1	1.42476e-18	1.29398	up		Solyc03g114070.3	7.99285e-23	-1.67909	down
	Solanum_lycopersicum_newGene_2764	1.16298e-11	6.88595	up		Solyc09g082990.3	1.17366e-15	-1.01837	down
	Solyc01g080210.3	2.6386e-06	-1.02902	down		Solyc10g009110.1	1.44652e-109	2.28596	up
	Solyc02g014110.1	0.000260095	1.71753	up		Solyc02g062650.3	0.000534472	-1.29342	down
	Solyc03g114190.1	0.00159776	-1.58473	down		Solyc03g025470.4	8.63098e-08	-1.84848	down
	Solyc05g052660.1	3.55302e-07	-3.38569	down		Solyc03g020050.3	8.9334e-51	6.85678	up
	Solyc02g077290.2	3.39022e-185	5.57528	up		Solyc04g054740.3	1.7888e-18	-1.98997	down
	Solyc07g006220.2	2.70227e-32	-2.01807	down		Solyc03g093140.3	3.60406e-37	1.37043	up
	Solyc07g043120.1	4.22984e-09	-1.53289	down		Solyc12g089210.2	1.29589e-11	1.11732	up
	Solyc02g078600.3	3.85124e-17	-5.49387	down		Solyc07g066430.3	3.69995e-11	-1.0619	down
	Solanum_lycopersicum_newGene_1233	0.000743182	1.02781	up		Solyc11g065710.3	1.90677e-08	-3.65465	down
	Solyc10g049630.2	2.66612e-64	2.80922	up		Solyc03g083490.3	0.00152743	-1.54541	down
	Solyc02g062300.3	4.62457e-53	7.6523	up		Solyc10g081440.2	8.83866e-82	1.46947	up
	Solyc10g008900.3	2.89234e-69	-2.75706	down		Solyc09g065560.3	8.84863e-14	4.51818	up
	Solyc07g065745.1	1.0641e-06	-1.37947	down		Solyc04g074100.3	4.03148e-30	-1.33255	down
	Solyc07g055990.3	1.02394e-09	1.30373	up		Solyc12g087790.1	2.35033e-53	2.1985	up
	Solyc01g079850.3	1.03313e-15	-3.1983	down		Solyc11g008680.2	1.1155e-243	3.96581	up
	Solyc06g068390.1	0.00510904	-1.72261	down		Solyc02g069860.4	2.95912e-35	2.17574	up
	Solyc09g074730.3	2.9724e-25	1.37352	up		Solyc01g097970.4	1.91683e-12	-1.36068	down
	Solyc06g074360.4	2.38829e-08	1.39694	up		Solyc01g086870.3	4.70512e-54	1.75827	up
	Solyc09g089550.4	8.21742e-64	2.86736	up		Solyc02g071010.1	0.000915696	-1.50763	down
	Solyc01g106605.1	1.55261e-53	2.40865	up		Solyc11g069560.2	1.16326e-23	1.22209	up
	Solyc03g080160.3	4.80793e-28	-1.27106	down		Solyc10g084790.1	0.00240691	-2.11516	down
	Solyc03g117420.4	1.29084e-61	1.60316	up		Solyc02g072140.1	6.40201e-11	-1.52912	down
	Solyc12g007150.3	0.0034323	-1.55692	down		Solyc03g114480.4	0.00748789	-1.38555	down
	Solyc04g009440.3	5.412e-135	3.40182	up		Solyc03g096290.3	3.74589e-11	-2.40189	down
	Solyc09g014160.3	4.75391e-32	-2.24866	down		Solyc05g050220.3	5.80862e-32	3.17103	up
	Solyc11g040050.3	1.22949e-14	1.00076	up		Solyc01g006500.4	3.76648e-31	1.59855	up
	Solyc01g095630.3	2.43959e-52	2.64351	up		Solyc08g082070.3	4.76641e-08	-2.44765	down
	Solyc03g114070.3	1.57334e-37	-2.06512	down		Solyc01g111140.3	4.39565e-38	1.48598	up
	Solyc09g082990.3	4.27136e-21	-1.25835	down		Solyc06g010030.4	1.41295e-41	2.40073	up
	Solyc10g009110.1	3.4888e-57	1.84295	up		Solyc09g031970.3	1.26457e-15	-1.07246	down
	Solyc06g064620.3	1.45692e-12	1.45321	up		Solyc06g007590.3	4.33707e-11	1.0749	up
	Solyc02g062650.3	8.55083e-06	-1.82321	down		Solyc04g080540.2	3.10266e-153	2.72645	up
	Solyc06g060320.4	6.0603e-16	-3.69133	down		Solyc02g077440.3	2.08659e-18	1.12217	up
	Solyc03g025470.4	2.32368e-35	-3.69779	down		Solyc04g028380.1	2.08052e-09	-6.13532	down
	Solyc03g020050.3	1.0727e-45	6.23011	up		Solyc11g071750.2	5.79087e-15	7.45038	up
	Solyc10g079460.1	0.000641826	-1.27329	down		Solyc03g097690.3	2.09179e-06	-2.56455	down
	Solyc04g054740.3	6.62563e-18	-2.58888	down		Solyc01g005590.2	2.09442e-16	-1.21469	down
	Solyc03g093140.3	8.74175e-20	1.22788	up		Solyc08g068680.4	1.47216e-173	4.12834	up
	Solyc07g066430.3	5.69291e-12	-1.13768	down		Solyc08g081500.3	2.17901e-16	-3.72897	down
	Solyc11g065710.3	0.00040214	-3.12022	down		Solyc01g109710.3	2.6855e-170	4.00543	up
	Solyc03g083490.3	4.47312e-05	-3.22038	down		Solyc01g058520.4	4.40282e-05	2.14692	up
	Solyc10g081440.2	1.00043e-27	1.41064	up		Solyc10g084880.3	4.8014e-15	2.01624	up
	Solyc09g065560.3	1.23143e-21	5.36577	up		Solyc10g084690.2	7.81199e-07	-1.09104	down
	Solyc04g074100.3	8.50591e-83	-1.97871	down		Solyc10g083710.2	2.26447e-21	1.25924	up
	Solyc06g007180.3	8.7639e-09	-1.2351	down		Solyc05g005860.3	1.01192e-08	-1.05361	down
	Solyc12g087790.1	6.88071e-38	2.11557	up		Solanum_lycopersicum_newGene_3177	0.00186398	-1.06769	down
	Solyc11g008680.2	0	4.06591	up		Solyc09g060110.4	6.08245e-68	-4.47474	down
	Solyc02g069860.4	1.47379e-27	2.08001	up		Solyc07g063560.4	1.35017e-17	1.58949	up
	Solyc01g097970.4	1.07342e-20	-2.08698	down		Solyc01g089850.4	2.92461e-11	-1.97867	down
	Solyc01g086870.3	1.13681e-24	1.69703	up		Solyc01g009040.4	1.07814e-06	-2.52743	down
	Solyc02g071010.1	0.000363162	-1.64804	down		Solyc06g066770.1	4.69531e-44	1.78955	up
	Solyc11g069560.2	1.87586e-10	1.33292	up		Solanum_lycopersicum_newGene_2334	1.64785e-12	1.71841	up
	Solyc10g084790.1	2.67535e-08	-5.93225	down		Solyc05g052450.3	1.55288e-15	-1.04301	down
	Solyc02g072140.1	9.74236e-14	-1.85908	down		Solyc02g062240.3	1.09263e-17	-1.27773	down
	Solyc03g096290.3	2.836e-33	-2.68353	down		Solyc09g090050.4	6.03432e-25	1.11244	up
	Solyc05g050220.3	1.55754e-10	1.93637	up		Solyc11g069640.2	4.88219e-101	4.21429	up
	Solyc01g006500.4	4.44246e-21	1.58303	up		Solyc12g019130.3	0.0056677	-1.24011	down
	Solyc08g082070.3	2.27387e-82	-3.86955	down		Solyc07g044990.3	1.93901e-10	1.00963	up
	Solyc01g111140.3	1.54521e-44	1.75213	up		Solyc05g055550.3	1.48169e-11	1.76314	up
	Solyc09g047870.4	3.16208e-10	1.12312	up		Solyc11g045530.3	1.06349e-46	-3.35933	down
	Solyc06g010030.4	7.54443e-34	2.10353	up		Solyc04g082290.4	8.09347e-48	2.32972	up
	Solyc09g031970.3	5.74207e-13	-1.04951	down		Solyc12g056120.1	3.1021e-117	-1.4998	down
	Solyc10g085310.1	9.4437e-12	-1.18395	down		Solyc10g018870.2	1.61153e-22	1.6021	up
	Solyc03g116500.4	1.55272e-32	-1.40603	down		Solyc01g104820.4	1.62204e-47	-2.47169	down
	Solyc06g007590.3	7.58905e-11	1.0299	up		Solyc05g012400.4	1.25355e-07	-1.38916	down
	Solyc04g080540.2	2.35433e-100	2.80485	up		Solyc06g082770.3	5.89284e-14	-2.48532	down
	Solyc02g077440.3	3.52611e-13	1.24174	up		Solyc12g057090.1	0.00229374	-1.22051	down
	Solyc04g028380.1	9.10391e-09	-6.08088	down		Solyc08g066050.3	6.75769e-07	-1.83727	down
	Solyc03g097690.3	5.76163e-06	-2.92979	down		Solyc06g068930.2	5.83231e-22	1.59534	up
	Solyc09g097900.3	1.29696e-10	-1.718	down		Solyc01g090160.4	2.85216e-19	2.00707	up
	Solyc01g005590.2	3.34211e-12	-1.27687	down		Solyc03g031590.4	1.51956e-20	-4.40952	down
	Solyc08g068680.4	3.46551e-39	4.15411	up		Solyc12g017700.2	2.95169e-29	3.58776	up
	Solyc08g081500.3	5.07344e-12	-2.90045	down		Solyc04g024340.4	4.66058e-10	1.00777	up
	Solyc01g109710.3	3.94585e-60	3.24586	up		Solyc11g068515.1	0.00179303	1.00757	up
	Solyc01g058520.4	7.64292e-06	2.47352	up		Solyc07g055190.3	3.61821e-29	3.78925	up
	Solyc10g084880.3	5.39212e-14	2.14107	up		Solyc03g034400.3	2.41834e-06	-1.59699	down
	Solyc10g083710.2	1.44489e-22	1.36112	up		Solyc03g095250.3	7.46568e-19	-1.56055	down
	Solyc05g005860.3	1.3466e-07	-1.08449	down		Solyc01g090590.3	3.23879e-24	1.08948	up
	Solanum_lycopersicum_newGene_3177	0.000155104	-1.41168	down		Solyc09g005010.4	1.83358e-22	-1.15079	down
	Solyc09g060110.4	1.43803e-11	-4.59831	down		Solyc02g090310.1	5.30088e-19	-2.08034	down
	Solyc01g089850.4	8.55885e-17	-2.43265	down		Solyc01g091230.3	3.95694e-18	-2.50162	down
	Solyc01g009040.4	2.49571e-33	-3.87412	down		Solyc10g074890.2	3.75758e-20	1.03984	up
	Solyc06g066770.1	1.51042e-86	2.21842	up		Solyc03g079850.4	5.4163e-16	1.02672	up
	Solanum_lycopersicum_newGene_2334	2.50863e-18	2.53979	up		Solyc07g056360.1	1.82345e-07	-1.94625	down
	Solyc04g082900.4	7.44011e-10	-1.18219	down		Solyc08g014600.4	2.25377e-16	1.64358	up
	Solyc05g052450.3	3.06811e-09	-1.28762	down		Solyc02g069960.4	2.94526e-36	2.59247	up
	Solyc02g062240.3	6.29627e-33	-1.52095	down		Solyc02g072105.1	3.6656e-13	-1.65207	down
	Solyc01g108340.3	1.03895e-12	-1.33032	down		Solyc02g080530.3	9.78589e-249	-2.43827	down
	Solyc11g065240.2	0.000177329	-1.14193	down		Solyc07g026650.3	3.37107e-148	3.56454	up
	Solyc07g054880.4	2.57759e-05	-1.78818	down		Solyc10g086280.2	1.27476e-191	4.0543	up
	Solyc11g069640.2	0.000257667	2.38409	up		Solyc07g007200.4	6.16769e-05	-1.0398	down
	Solyc12g019130.3	5.47666e-23	-4.02447	down		Solyc06g066230.4	1.02948e-38	10.9023	up
	Solyc11g045530.3	1.43797e-25	-3.55915	down		Solyc12g011420.2	4.98448e-19	-2.33046	down
	Solyc04g082290.4	5.02607e-07	1.19563	up		Solyc04g014310.1	0.000130132	-1.57548	down
	Solyc12g056120.1	1.50564e-20	-1.8401	down		Solyc04g015570.3	1.52796e-09	1.2946	up
	Solyc10g018870.2	5.60333e-25	1.76897	up		Solyc04g055130.1	6.41997e-15	2.4771	up
	Solyc01g104820.4	8.60932e-08	-4.23809	down		Solyc05g011920.3	1.07798e-75	1.7829	up
	Solyc05g012400.4	8.36857e-10	-1.49236	down		Solyc07g065330.3	1.34043e-09	-1.33653	down
	Solyc06g082770.3	2.59669e-13	-3.04153	down		Solyc01g103590.4	1.40276e-64	2.44593	up
	Solyc10g080240.1	1.5919e-09	-1.99782	down		Solyc02g077960.3	7.03699e-42	2.53298	up
	Solyc12g057090.1	0.000203271	-1.77308	down		Solyc02g072070.4	5.60518e-16	3.74504	up
	Solyc08g066050.3	1.51055e-27	-4.16955	down		Solyc12g099540.2	2.20305e-15	-1.38562	down
	Solyc07g043230.3	6.84133e-10	-1.30333	down		Solyc02g087040.1	4.42985e-34	-2.07222	down
	Solyc06g068930.2	1.46188e-31	1.98137	up		Solyc09g011730.4	1.90343e-07	1.00962	up
	Solyc01g090160.4	2.46643e-12	1.82015	up		Solyc02g090410.4	1.45856e-09	1.08961	up
	Solyc03g031590.4	1.65795e-15	-5.10642	down		Solyc07g007330.1	2.86955e-213	3.15755	up
	Solyc12g017700.2	4.98003e-14	2.36254	up		Solyc03g112770.3	6.75951e-73	1.69922	up
	Solyc07g055190.3	2.82271e-18	3.17966	up		Solyc09g005880.1	4.68997e-06	-1.37923	down
	Solyc10g007730.3	0.000350884	-1.74214	down		Solyc12g098320.3	1.68346e-65	-2.43316	down
	Solyc03g034400.3	1.17923e-09	-2.28787	down		Solyc07g049530.3	2.27938e-45	4.62322	up
	Solyc03g095250.3	2.56911e-31	-1.74862	down		Solyc04g016330.3	0.00017106	-1.14077	down
	Solyc09g005010.4	3.8467e-21	-1.13419	down		Solyc05g050230.4	4.27869e-62	1.52899	up
	Solyc02g090310.1	4.84229e-22	-2.47249	down		Solyc04g077670.3	1.85377e-40	-1.40041	down
	Solyc01g091230.3	1.89044e-09	-2.21579	down		Solyc02g092670.1	9.75375e-30	-2.03455	down
	Solyc07g056360.1	1.05959e-06	-2.98518	down		Solyc06g083130.4	1.8659e-106	-3.09356	down
	Solyc08g014600.4	5.42393e-09	1.28572	up		Solyc02g076880.4	4.1433e-06	1.10482	up
	Solyc02g069960.4	4.75026e-13	2.25824	up		Solyc06g075190.1	6.43041e-28	1.14356	up
	Solyc02g072105.1	2.79928e-23	-2.18688	down		Solyc05g014210.4	5.371e-07	2.08204	up
	Solyc02g080530.3	2.10836e-33	-2.45917	down		Solyc09g048980.4	2.89955e-14	-2.20748	down
	Solyc07g026650.3	1.29697e-145	3.57813	up		Solyc04g082840.4	2.37847e-06	-2.12888	down
	Solyc10g086280.2	4.10041e-126	4.22392	up		Solyc03g080090.4	6.14405e-69	1.55398	up
	Solyc06g071480.3	8.51377e-06	-1.11525	down		Solyc09g090005.1	2.10396e-159	-5.88694	down
	Solyc07g007200.4	4.64892e-12	-1.39866	down		Solyc06g061250.3	4.02528e-30	-2.30454	down
	Solyc12g011420.2	2.7112e-21	-1.80897	down		Solyc04g078325.1	4.93713e-23	6.96354	up
	Solyc01g044420.4	0.00224878	-1.36747	down		Solyc12g005440.1	1.76798e-10	1.10279	up
	Solyc04g055130.1	2.59798e-07	1.97394	up		Solyc03g117890.3	5.47415e-13	1.13311	up
	Solyc05g011920.3	7.95333e-32	1.6096	up		Solyc01g100100.4	2.30499e-94	-4.0976	down
	Solyc01g103590.4	4.98463e-24	2.10903	up		Solyc12g005450.1	1.44553e-173	4.80977	up
	Solyc02g077960.3	6.13202e-46	2.81742	up		Solyc03g098670.1	1.09264e-36	7.6266	up
	Solyc02g072070.4	7.83418e-16	3.7411	up		Solyc10g084100.2	6.06095e-33	2.74598	up
	Solyc12g099540.2	1.22741e-30	-1.81639	down		Solyc01g080040.3	1.94409e-05	1.01602	up
	Solyc02g087040.1	1.81357e-12	-2.29143	down		Solyc07g042317.1	3.3791e-13	2.27867	up
	Solyc09g011730.4	2.48415e-08	1.13	up		Solyc08g068570.4	4.81562e-05	-1.12355	down
	Solyc02g090410.4	4.78215e-20	1.39629	up		Solyc04g064920.4	7.86201e-18	-1.27916	down
	Solyc07g007330.1	1.62581e-152	3.37442	up		Solyc02g082480.3	2.52268e-26	-1.3916	down
	Solyc03g112770.3	3.54855e-39	2.02997	up		Solyc06g074640.2	0.0058804	-1.24633	down
	Solyc04g063210.3	0.000651284	-1.48867	down		Solyc02g063270.4	2.46113e-19	1.02839	up
	Solyc09g005880.1	0.000343927	-1.24469	down		Solyc06g035420.1	8.72767e-06	-2.3422	down
	Solyc12g098320.3	1.23417e-42	-3.16985	down		Solyc07g063600.3	0.00506567	-1.25794	down
	Solyc03g113890.1	5.86883e-05	-2.3865	down		Solyc12g100260.1	7.86701e-129	4.15972	up
	Solyc07g049530.3	5.96717e-105	3.98659	up		Solyc03g026230.1	8.91991e-12	1.08559	up
	Solyc05g050230.4	7.74589e-46	1.60983	up		Solyc12g099970.2	8.97036e-93	1.80236	up
	Solyc04g077670.3	1.00279e-13	-1.99071	down		Solyc07g045180.4	1.5339e-07	-1.85909	down
	Solyc05g006380.1	2.8965e-14	7.44254	up		Solyc05g055070.4	1.79287e-29	1.25457	up
	Solyc02g092670.1	2.12379e-14	-2.08671	down		Solyc02g090930.3	6.67543e-07	-1.0452	down
	Solyc06g083130.4	6.61496e-24	-5.15879	down		Solanum_lycopersicum_newGene_2920	0	6.15886	up
	Solyc01g087530.3	2.51862e-40	1.19446	up		Solanum_lycopersicum_newGene_3039	0.00788283	-1.00712	down
	Solyc09g048980.4	1.87857e-09	-3.02325	down		Solanum_lycopersicum_newGene_3030	3.82963e-05	-2.03543	down
	Solyc04g082840.4	3.11237e-27	-3.11911	down		Solyc03g005780.3	4.73873e-05	-1.64968	down
	Solyc01g060180.4	5.78671e-24	-1.44084	down		Solyc02g083570.3	9.91439e-25	-1.32166	down
	Solyc03g080090.4	1.32432e-32	1.21501	up		Solyc01g067850.2	1.07195e-70	-4.97767	down
	Solyc09g090005.1	6.86408e-19	-5.11504	down		Solyc08g075540.5.1	1.80063e-13	1.14	up
	Solyc06g061250.3	1.07665e-30	-2.54797	down		Solyc07g064130.2	1.95251e-46	1.04155	up
	Solyc04g078325.1	4.45832e-14	5.94328	up		Solyc01g102840.3	3.87844e-22	1.26332	up
	Solyc04g016230.4	5.78428e-08	1.34144	up		Solyc07g014620.1	1.02219e-10	-1.67779	down
	Solyc12g005440.1	1.02004e-09	1.97275	up		Solyc10g050060.2	1.74912e-70	1.83389	up
	Solyc01g100100.4	3.777e-99	-5.74289	down		Solyc01g094910.3	7.94348e-166	-5.73005	down
	Solyc12g005450.1	4.69912e-111	5.42784	up		Solanum_lycopersicum_newGene_2075	4.05127e-29	2.78346	up
	Solyc03g098670.1	7.85043e-64	6.11692	up		Solyc02g070450.2	1.36833e-31	2.93043	up
	Solyc10g084100.2	1.60111e-29	2.61382	up		Solyc10g012370.3	1.26102e-49	1.41277	up
	Solyc10g083880.2	1.51615e-12	-1.55976	down		Solyc08g005020.3	9.94191e-19	-1.07513	down
	Solyc07g042317.1	8.43467e-15	2.76146	up		Solyc07g008750.4	2.19896e-28	1.21006	up
	Solyc08g068570.4	7.79584e-06	-1.54713	down		Solyc12g100100.1	1.98648e-10	-5.84556	down
	Solyc04g064920.4	1.35728e-30	-2.18741	down		Solyc09g007940.3	2.29745e-06	-2.6995	down
	Solyc02g068300.3	2.22778e-15	1.10767	up		Solyc02g091930.3	4.76822e-26	1.26421	up
	Solyc02g082480.3	3.03849e-13	-1.49545	down		Solyc05g007895.1	2.36758e-74	2.99019	up
	Solyc06g074640.2	6.23584e-07	-2.1268	down		Solyc07g005020.3	3.67087e-25	-1.50199	down
	Solyc02g063270.4	4.89499e-25	1.17754	up		Solyc03g115050.3	5.97665e-14	-1.19192	down
	Solyc06g035420.1	2.13625e-07	-4.14823	down		Solyc05g052520.3	2.63573e-21	1.47381	up
	Solyc07g063600.3	0.00233437	-1.57291	down		Solanum_lycopersicum_newGene_1524	8.15391e-05	1.34303	up
	Solyc12g100260.1	2.4875e-46	3.01487	up		Solyc01g010080.3	9.87877e-26	-1.04536	down
	Solyc03g026230.1	3.38077e-06	1.16666	up		Solyc01g104950.4	3.72873e-15	-1.08586	down
	Solyc06g035430.3	7.9299e-06	-1.11288	down		Solyc01g091640.3	3.17151e-33	-1.16593	down
	Solyc12g099970.2	2.24486e-33	1.24583	up		Solyc03g117730.3	4.49583e-19	-2.48997	down
	Solyc05g007550.3	3.16043e-09	-1.14953	down		Solyc10g085040.1	3.63406e-184	2.91202	up
	Solyc07g045180.4	3.45888e-11	-2.36107	down		Solyc07g063370.2	0.0058997	-1.6493	down
	Solyc05g055070.4	4.93654e-34	1.59407	up		Solyc01g096660.3	2.66379e-12	1.03426	up
	Solanum_lycopersicum_newGene_2926	3.68542e-64	1.37847	up		Solyc11g009010.2	1.91412e-07	-1.08941	down
	Solyc02g090930.3	7.80358e-09	-1.53806	down		Solyc12g005040.2	2.97649e-64	3.14452	up
	Solanum_lycopersicum_newGene_2920	0	6.12364	up		Solyc02g092290.4	0	4.25048	up
	Solanum_lycopersicum_newGene_3039	1.47016e-05	-1.66517	down		Solyc01g096140.3	2.65987e-75	-3.19279	down
	Solyc01g079160.4	0.00156074	-1.27502	down		Solyc04g008110.3	1.3548e-61	-1.45958	down
	Solanum_lycopersicum_newGene_3030	2.78823e-06	-2.34588	down		Solyc06g072870.1	7.94419e-46	2.41953	up
	Solyc03g005780.3	7.36638e-06	-1.88691	down		Solyc09g075900.3	5.25872e-16	-1.93343	down
	Solyc01g067850.2	9.5711e-58	-5.64261	down		Solyc02g092050.3	2.03493e-27	-3.54755	down
	Solyc09g031610.4	2.13485e-08	-1.04794	down		Solyc01g086960.3	6.39232e-191	2.18301	up
	Solyc08g075540.5.1	6.36111e-13	1.18381	up		Solyc02g078170.3	4.69968e-29	1.80569	up
	Solyc07g064130.2	2.27998e-36	1.08328	up		Solyc10g083460.1	2.65367e-82	2.62153	up
	Solyc01g102840.3	5.42475e-14	1.11659	up		Solyc04g082970.4	1.04264e-09	-1.56841	down
	Solyc07g014620.1	9.49768e-20	-2.42189	down		Solyc11g006010.3	1.75401e-08	1.71227	up
	Solyc10g050060.2	3.75782e-51	1.52171	up		Solyc10g086090.2	2.94122e-19	1.41514	up
	Solyc01g094910.3	1.15012e-89	-5.36009	down		Solyc05g009700.4	9.54398e-48	-2.12696	down
	Solanum_lycopersicum_newGene_2075	1.48899e-13	2.44712	up		Solyc03g117410.2	3.66044e-12	1.00878	up
	Solyc02g070450.2	3.61953e-11	1.78579	up		Solyc07g053820.3	1.50585e-11	-1.81927	down
	Solyc08g005020.3	1.08581e-20	-1.07194	down		Solyc05g054760.4	4.63729e-46	-1.7003	down
	Solyc09g007940.3	4.25064e-33	-3.78529	down		Solyc06g067950.3	4.54712e-34	-2.13859	down
	Solyc05g007895.1	5.42413e-71	3.45057	up		Solyc01g109140.3	0	4.16354	up
	Solyc07g005020.3	2.84365e-21	-1.92575	down		Solyc01g100210.3	9.36153e-20	-1.08068	down
	Solyc03g115050.3	2.86183e-14	-1.37619	down		Solyc08g083060.3	5.53236e-17	-2.04528	down
	Solyc05g052520.3	1.48396e-20	1.30784	up		Solanum_lycopersicum_newGene_2185	0.000378227	1.48611	up
	Solanum_lycopersicum_newGene_1524	0.00374245	1.13365	up		Solyc04g024710.4	2.00476e-16	1.07816	up
	Solyc01g010080.3	4.01155e-15	-1.07763	down		Solyc02g032170.4	0.00473832	1.37244	up
	Solanum_lycopersicum_newGene_90	1.22339e-23	4.38412	up		Solyc10g054910.1	0.000599247	-1.4919	down
	Solyc01g104950.4	1.65423e-22	-2.59541	down		Solyc08g075530.3	8.53719e-30	-1.13042	down
	Solyc01g091640.3	3.8149e-17	-1.04311	down		Solyc07g009090.4	1.7463e-57	-1.58781	down
	Solyc03g117730.3	4.35474e-30	-5.32243	down		Solyc10g074730.3	1.64682e-06	2.25089	up
	Solyc10g085040.1	2.99324e-64	3.31838	up		Solyc05g006630.4	1.41077e-23	-1.45589	down
	Solyc02g037540.3	0.00468025	1.17867	up		Solyc10g008960.1	1.177e-20	1.18904	up
	Solyc01g096660.3	3.27801e-15	1.18873	up		Solyc09g007650.3	5.47592e-50	-6.24906	down
	Solyc12g019060.2	2.57638e-12	-1.11384	down		Solyc02g078670.3	1.31163e-66	-1.42705	down
	Solyc11g009010.2	8.31303e-08	-1.17543	down		Solyc10g081205.1	0.00303842	-1.51929	down
	Solyc12g005040.2	7.7728e-50	2.76445	up		Solyc07g054770.1	2.68618e-193	4.83283	up
	Solyc02g092290.4	1.10097e-189	4.63236	up		Solyc09g074710.2	6.65532e-42	1.80251	up
	Solyc01g096140.3	4.46219e-81	-3.36052	down		Solyc02g080990.2	3.81473e-07	-1.05887	down
	Solyc04g008110.3	9.92128e-43	-1.36927	down		Solyc11g040150.2	4.83129e-135	-2.04483	down
	Solyc09g061320.4	6.30472e-07	-1.01525	down		Solyc04g078560.1	3.2102e-16	-3.00044	down
	Solyc06g072870.1	4.26805e-79	2.71465	up		Solyc02g071780.3	4.26001e-24	1.2862	up
	Solyc09g075900.3	1.73006e-47	-3.10877	down		Solyc06g033920.1	6.65558e-10	1.77643	up
	Solyc02g092050.3	2.19031e-24	-3.81329	down		Solanum_lycopersicum_newGene_2274	5.03198e-15	2.6383	up
	Solyc01g086960.3	1.50946e-48	1.61638	up		Solanum_lycopersicum_newGene_2275	2.63622e-08	-1.39948	down
	Solyc11g071710.2	0.000160344	-1.1309	down		Solyc08g005100.3	2.87496e-27	1.8931	up
	Solyc04g078400.3	2.24711e-16	1.17904	up		Solyc07g045210.1	2.07956e-37	-1.33972	down
	Solyc02g078170.3	1.01735e-15	2.31325	up		Solyc02g030480.4	6.69193e-43	-4.27532	down
	Solyc10g083460.1	6.7968e-18	1.75214	up		Solyc04g009030.3	4.45735e-09	-1.61216	down
	Solyc04g082970.4	3.47094e-10	-1.91875	down		Solyc07g054270.3	9.15856e-110	2.62085	up
	Solyc11g006010.3	1.04521e-06	1.92742	up		Solyc03g119440.3	4.67884e-47	1.31714	up
	Solyc10g086090.2	1.28214e-22	1.70813	up		Solyc08g067390.4	4.37949e-32	2.22391	up
	Solyc05g009700.4	2.35928e-26	-2.60629	down		Solyc04g074410.2	4.26439e-38	1.34906	up
	Solyc03g117410.2	1.95586e-12	1.03377	up		Solyc06g071830.2	5.38285e-14	-1.72045	down
	Solyc12g057160.1	4.95736e-13	1.08893	up		Solyc02g085610.4	1.07884e-90	2.43658	up
	Solyc07g053820.3	3.51541e-12	-2.48726	down		Solyc02g088320.4	1.62998e-05	-1.31797	down
	Solyc05g054760.4	1.1668e-52	-1.82024	down		Solyc02g081810.4	8.9123e-19	-1.48361	down
	Solyc06g067950.3	1.63989e-10	-1.84299	down		Solyc11g061960.2	0.00118056	-1.74213	down
	Solyc01g109140.3	1.09583e-88	3.98468	up		Solyc11g005280.1	8.17224e-41	-5.98207	down
	Solyc01g100210.3	4.09637e-05	-1.3055	down		Solyc12g056940.2	4.4049e-23	1.11995	up
	Solyc08g083060.3	2.80192e-96	-2.9712	down		Solyc06g065190.1	3.16033e-08	-1.10018	down
	Solyc01g080660.3	1.21847e-13	1.12601	up		Solyc12g005070.2	1.27908e-09	-1.20744	down
	Solyc10g054910.1	5.9519e-06	-1.81766	down		Solyc04g081630.2	1.46552e-08	2.01565	up
	Solyc08g075530.3	1.17479e-12	-1.1431	down		Solyc02g090480.4	3.76962e-05	-1.18732	down
	Solyc07g009090.4	1.30935e-24	-1.35064	down		Solanum_lycopersicum_newGene_819	5.0114e-05	-1.96528	down
	Solyc05g006630.4	2.40501e-26	-1.49153	down		Solyc12g056060.3	3.17121e-05	-3.37269	down
	Solyc07g053130.4	1.20039e-10	1.20686	up		Solyc02g094450.2	5.46204e-10	-1.30584	down
	Solyc10g008960.1	3.20091e-22	1.28443	up		Solyc01g100310.2	1.29785e-16	-1.20774	down
	Solyc09g007650.3	2.97545e-39	-3.9689	down		Solyc03g119320.1	8.92575e-20	-2.24465	down
	Solyc02g078670.3	9.70545e-39	-1.29686	down		Solyc07g021650.3	1.68726e-20	2.59102	up
	Solyc07g054770.1	2.36241e-190	4.96519	up		Solyc10g079480.1	3.22315e-07	1.0257	up
	Solyc01g105180.3	4.96552e-31	1.27331	up		Solyc05g006790.2	1.37845e-07	-2.89493	down
	Solyc09g074710.2	7.72301e-49	2.05055	up		Solyc12g008470.2	9.54206e-40	1.5608	up
	Solyc11g040150.2	4.03672e-74	-2.12885	down		Solyc09g007190.3	0.000429639	-1.87208	down
	Solyc04g078560.1	2.78855e-15	-2.73722	down		Solyc05g051900.3	9.78958e-221	3.56579	up
	Solyc02g071780.3	2.36509e-20	1.22155	up		Solyc08g080570.4	6.90388e-167	3.02761	up
	Solyc06g033920.1	4.87689e-23	1.78845	up		Solyc04g054890.3	6.91725e-110	2.78066	up
	Solanum_lycopersicum_newGene_2274	2.3014e-06	1.88556	up		Solyc01g087990.3	1.08803e-26	4.51502	up
	Solanum_lycopersicum_newGene_2275	7.43897e-05	-1.07566	down		Solyc03g119690.3	3.06637e-80	-2.80719	down
	Solyc08g005100.3	5.35977e-19	1.66908	up		Solyc09g065540.3	1.45621e-215	2.57025	up
	Solyc03g031660.1	0.00608257	-1.29669	down		Solyc02g093300.3	2.04899e-12	-1.45889	down
	Solyc07g045210.1	1.0874e-41	-1.30859	down		Solyc02g086710.3	5.83217e-72	1.63461	up
	Solyc02g030480.4	5.18355e-16	-3.95439	down		Solyc11g067190.3	0.00526936	-1.26324	down
	Solyc03g059350.3	0.00284686	-1.57381	down		Solyc02g069690.1	5.43846e-76	-2.24943	down
	Solyc04g009030.3	2.79944e-05	-1.45111	down		Solyc10g051120.3	7.52198e-53	4.84061	up
	Solyc07g054270.3	1.07693e-203	2.91728	up		Solyc02g077910.4	5.42206e-06	-1.84561	down
	Solyc03g119440.3	2.00057e-49	1.52604	up		Solyc12g017480.3	1.70789e-14	1.15615	up
	Solyc08g067390.4	8.32098e-42	2.63145	up		Solyc04g078640.3	5.50595e-182	3.2349	up
	Solyc04g074410.2	7.47927e-24	1.058	up		Solyc03g082900.3	1.66312e-06	1.90888	up
	Solyc02g085610.4	1.65783e-19	1.5368	up		Solyc02g032030.1	1.18433e-36	-5.75581	down
	Solyc06g084230.3	2.92474e-20	-1.02923	down		Solyc07g040710.3	2.90587e-121	4.04904	up
	Solyc02g081810.4	4.96129e-29	-1.44335	down		Solyc01g103660.4	7.91102e-36	-3.41165	down
	Solyc11g061960.2	0.00819966	-2.08837	down		Solyc01g028800.3	7.15303e-16	1.56546	up
	Solyc11g005280.1	1.6654e-20	-8.52074	down		Solyc10g009580.4	0.00257496	-1.26183	down
	Solyc12g056940.2	2.10557e-41	2.02414	up		Solyc12g005840.2	3.57415e-07	-1.30008	down
	Solyc06g065190.1	2.79525e-15	-2.04005	down		Solyc10g079890.2	1.2756e-27	1.12585	up
	Solyc12g005070.2	3.09676e-17	-2.69189	down		Solyc08g078760.1	0.00397375	-1.32175	down
	Solyc02g090480.4	2.40231e-13	-1.66254	down		Solyc03g006700.3	1.01734e-253	2.97062	up
	Solanum_lycopersicum_newGene_819	1.78687e-08	-3.66467	down		Solyc07g064060.3	1.28859e-42	1.0746	up
	Solyc06g076140.4	1.19696e-12	-1.19585	down		Solyc10g055460.2	3.16362e-12	2.51302	up
	Solyc03g025450.4	1.34894e-12	1.00319	up		Solyc05g054660.2	8.56527e-11	4.41837	up
	Solyc12g056060.3	0.000309938	-2.67796	down		Solanum_lycopersicum_newGene_379	4.92973e-07	-1.15727	down
	Solyc06g073030.3	5.55044e-10	3.03331	up		Solyc07g053230.3	8.13305e-13	3.74097	up
	Solyc12g096150.2	1.2891e-26	-1.02191	down		Solanum_lycopersicum_newGene_371	2.80016e-08	1.29358	up
	Solyc02g094450.2	5.13826e-28	-1.54651	down		Solanum_lycopersicum_newGene_374	4.07843e-07	1.45944	up
	Solyc01g100310.2	1.36822e-15	-1.1301	down		Solyc09g091000.4	9.95681e-181	4.3204	up
	Solyc03g119320.1	7.28295e-27	-3.40597	down		Solyc08g021880.1	2.76376e-38	4.48095	up
	Solyc07g021650.3	1.64243e-06	1.60178	up		Solyc04g081230.3	9.2137e-65	-1.74766	down
	Solyc05g006790.2	1.34573e-43	-3.27606	down		Solyc10g081560.3	2.06836e-05	1.9006	up
	Solyc12g008470.2	5.84633e-101	2.55487	up		Solyc04g078195.1	0.000303346	1.00479	up
	Solyc05g051900.3	5.00602e-72	2.56323	up		Solyc02g085390.4	1.56479e-05	-1.05019	down
	Solyc08g080570.4	1.91335e-11	1.14229	up		Solyc09g061620.3	1.43626e-54	1.4215	up
	Solyc04g054890.3	1.62416e-39	1.97186	up		Solyc10g007950.4	4.07573e-18	-1.03092	down
	Solyc01g087990.3	3.05039e-21	3.95956	up		Solyc09g005970.1	1.3289e-10	-2.43014	down
	Solyc03g119690.3	1.54994e-43	-2.71147	down		Solyc07g063210.3	3.20453e-07	1.79854	up
	Solyc09g065540.3	7.62807e-24	1.81255	up		Solyc04g079420.3	8.62309e-12	1.18527	up
	Solyc02g093300.3	1.22048e-09	-1.30549	down		Solyc11g020100.3	1.68188e-21	1.21228	up
	Solyc02g086710.3	1.49361e-23	1.7466	up		Solyc05g055320.3	6.81371e-08	-3.30208	down
	Solyc09g011030.3	2.76959e-11	1.07437	up		Solyc02g083600.4	2.69697e-24	2.08262	up
	Solyc02g069690.1	5.6976e-24	-2.25305	down		Solyc05g012850.3	2.47471e-103	4.36325	up
	Solyc10g051120.3	2.60754e-19	3.81479	up		Solyc03g121900.1	6.88901e-80	3.91582	up
	Solyc02g077910.4	1.78686e-06	-2.12829	down		Solyc03g007310.3	9.19512e-51	1.32425	up
	Solyc04g078640.3	1.7637e-85	3.21591	up		Solyc01g007780.4	3.18785e-37	1.90989	up
	Solyc04g081660.3	1.94689e-05	1.015	up		Solyc12g068070.2	6.73292e-19	1.04052	up
	Solyc01g096360.3	4.38333e-16	-1.94668	down		Solyc03g093270.3	1.12866e-09	-2.6359	down
	Solyc02g032030.1	7.72254e-36	-4.99118	down		Solyc01g106500.4	5.81931e-43	2.00885	up
	Solyc07g040710.3	1.38815e-31	3.84702	up		Solyc03g115640.3	3.07015e-07	-1.37196	down
	Solyc01g103660.4	6.29298e-14	-3.34302	down		Solyc08g065330.3	9.93507e-11	1.50768	up
	Solyc01g028800.3	1.87158e-07	1.0672	up		Solyc01g094170.3	6.74176e-158	3.19245	up
	Solyc10g009580.4	6.03163e-10	-1.91537	down		Solyc07g055320.4	2.16747e-38	1.09161	up
	Solyc12g005840.2	4.32149e-12	-1.8102	down		Solyc09g090070.1	4.46163e-92	-1.35572	down
	Solyc11g062350.2	1.17096e-09	-1.24209	down		Solyc11g006430.1	0.00137621	-2.49917	down
	Solyc03g006700.3	2.26184e-239	2.69198	up		Solyc11g011780.3	7.63725e-18	1.03652	up
	Solyc07g064060.3	2.23326e-38	1.02935	up		Solyc01g007010.2	1.0896e-102	2.82905	up
	Solyc10g055460.2	3.89157e-15	2.89485	up		Solyc01g090610.3	2.43883e-67	-1.76006	down
	Solyc06g070910.3	2.46523e-07	-4.05339	down		Solyc01g106580.3	3.51121e-15	-1.05395	down
	Solyc03g032220.3	9.93606e-14	-1.19072	down		Solyc06g054560.3	3.15779e-25	-1.20278	down
	Solanum_lycopersicum_newGene_379	4.83224e-09	-1.53725	down		Solyc01g105430.4	4.20656e-12	2.83103	up
	Solanum_lycopersicum_newGene_374	1.27408e-05	1.27236	up		Solyc03g119200.4	3.88457e-149	-2.23841	down
	Solyc09g091000.4	0.000947764	2.06397	up		Solyc03g006670.4	0.00126086	-1.14755	down
	Solyc08g021880.1	6.12079e-15	3.31907	up		Solyc04g057940.4	7.04584e-13	1.15372	up
	Solyc04g081230.3	7.08711e-52	-2.00661	down		Solyc05g150111.1	1.03188e-12	2.49524	up
	Solyc10g081560.3	1.56812e-05	2.09252	up		Solyc07g055400.2	1.31256e-15	7.58292	up
	Solyc02g085390.4	1.0981e-10	-1.50898	down		Solyc02g082260.3	3.99272e-241	3.52033	up
	Solyc09g061620.3	5.37114e-33	1.36281	up		Solyc02g091650.4	4.53685e-35	1.51606	up
	Solyc10g007950.4	1.37387e-23	-1.25119	down		Solyc02g082870.4	0.000481204	-1.10142	down
	Solyc09g005970.1	0.00761771	-1.20712	down		Solyc02g082950.3	4.02704e-46	1.78796	up
	Solyc07g063210.3	2.04568e-09	1.42418	up		Solyc10g084290.2	4.53897e-43	-2.45384	down
	Solyc04g079420.3	1.55867e-11	1.13767	up		Solyc09g010020.2	2.38554e-14	1.17257	up
	Solyc11g020100.3	4.51608e-22	1.05815	up		Solyc01g099310.4	4.66199e-09	-1.437	down
	Solyc05g055320.3	6.13324e-06	-4.07491	down		Solyc01g091210.3	5.95317e-18	1.15333	up
	Solyc06g082040.2	3.48843e-08	2.10389	up		Solyc10g084280.2	9.47714e-53	-2.13331	down
	Solyc02g083600.4	1.8222e-40	2.32623	up		Solyc06g008810.3	8.20341e-06	-1.05759	down
	Solyc05g012850.3	8.80647e-97	4.14819	up		Solyc10g049570.3	0.000853649	-1.28296	down
	Solyc03g121900.1	1.72068e-08	3.08621	up		Solyc11g006570.3	1.89595e-83	3.98673	up
	Solyc07g005190.3	5.55202e-05	-1.01902	down		Solyc05g054090.3	8.5173e-07	-2.21747	down
	Solyc03g007310.3	4.64733e-75	1.36135	up		Solyc08g078070.4	3.05452e-29	1.28027	up
	Solyc01g007780.4	1.49417e-15	1.76864	up		Solyc09g065480.2	1.31788e-05	-1.21243	down
	Solyc12g068070.2	2.77477e-27	1.08071	up		Solyc04g079050.3	2.98162e-35	-3.6831	down
	Solyc03g093270.3	4.93043e-40	-3.67833	down		Solyc04g074380.4	3.20082e-14	-2.67958	down
	Solyc01g106500.4	4.07146e-69	2.26565	up		Solyc06g071580.3	0.000304924	1.32626	up
	Solyc03g115640.3	2.42678e-11	-1.53107	down		Solyc08g067410.2	3.8579e-180	3.3671	up
	Solyc08g065330.3	0.000631566	1.16413	up		Solyc03g083510.4	3.19736e-20	-1.77107	down
	Solyc01g094170.3	2.72176e-204	3.7445	up		Solyc02g089170.4	2.47195e-17	-2.99915	down
	Solyc07g009520.2	0.000179202	-1.77662	down		Solanum_lycopersicum_newGene_2408	1.14902e-08	-4.85464	down
	Solyc11g010280.1	2.81945e-06	-1.31639	down		Solyc09g089880.3	2.84399e-188	2.74511	up
	Solyc09g090070.1	3.81311e-13	-1.11813	down		Solyc03g096300.3	2.82668e-13	2.36965	up
	Solyc11g006430.1	2.54349e-09	-4.41132	down		Solyc05g007300.3	9.79523e-09	-3.47351	down
	Solyc11g011780.3	6.38403e-12	1.03879	up		Solyc12g014250.2	3.22122e-90	-2.32499	down
	Solyc04g051580.4	1.10003e-06	-1.06386	down		Solyc03g098760.3	1.47001e-20	8.48476	up
	Solyc01g007010.2	1.33062e-55	3.06234	up		Solyc11g070130.2	4.96733e-42	1.29049	up
	Solyc01g090610.3	4.12077e-24	-2.49557	down		Solyc04g015200.3	2.49654e-05	1.08768	up
	Solyc06g054560.3	3.61155e-42	-1.39119	down		Solyc03g117620.4	9.46127e-05	-1.97674	down
	Solyc01g105430.4	9.11972e-13	3.18684	up		Solyc12g088040.2	1.11491e-204	2.40437	up
	Solyc03g119200.4	6.15632e-30	-2.8991	down		Solyc07g043460.3	5.20488e-12	-2.50903	down
	Solyc03g006670.4	1.43431e-14	-2.95507	down		Solyc04g080460.3	6.75357e-42	1.1865	up
	Solyc04g057940.4	1.492e-06	1.18236	up		Solyc10g008540.3	3.29955e-07	-1.14013	down
	Solyc05g150111.1	0.00271831	1.4666	up		Solyc11g068620.2	0.000142019	1.6688	up
	Solyc06g082210.1	6.21923e-08	-1.35388	down		Solyc02g086430.4	1.27706e-50	-2.81563	down
	Solyc09g097980.4	0.00015574	-1.47721	down		Solyc04g063230.3	1.52593e-68	-2.68295	down
	Solyc07g055400.2	2.4267e-12	7.08787	up		Solyc06g054640.2	3.30392e-21	1.97825	up
	Solyc07g017490.3	6.28025e-26	1.06112	up		Solyc06g076860.4	4.37029e-05	-1.05601	down
	Solyc02g082260.3	7.85712e-141	4.49943	up		Solyc05g013630.1	2.82552e-18	-1.4809	down
	Solyc02g091650.4	5.65568e-35	1.79449	up		Solyc08g069231.1	4.60994e-119	2.28861	up
	Solyc04g071130.1	3.63248e-28	1.09609	up		Solyc01g098840.3	7.69972e-33	1.16743	up
	Solyc02g082870.4	2.70593e-08	-1.78635	down		Solyc09g011740.4	4.52072e-16	1.07133	up
	Solyc02g082950.3	1.89215e-37	2.12633	up		Solyc06g035520.3	1.21026e-45	-3.31637	down
	Solyc10g084290.2	1.3508e-16	-2.96918	down		Solyc01g008790.4	8.57281e-11	-2.01632	down
	Solyc01g099310.4	4.5392e-23	-2.27565	down		Solanum_lycopersicum_newGene_2892	1.41496e-19	3.41072	up
	Solyc01g091210.3	6.38494e-16	1.23593	up		Solanum_lycopersicum_newGene_2893	1.43829e-07	2.74933	up
	Solyc10g084280.2	1.38052e-53	-2.09872	down		Solyc08g079150.1	2.11638e-20	-3.22829	down
	Solyc06g008810.3	1.01231e-05	-1.04047	down		Solyc02g083740.2	6.8508e-10	-1.13134	down
	Solyc11g006570.3	7.57437e-08	1.52417	up		Solyc04g079310.4	5.28828e-16	-1.04717	down
	Solyc05g054090.3	9.71748e-37	-1.55622	down		Solyc02g077430.4	5.53611e-67	2.96935	up
	Solyc06g065590.4	1.62672e-23	-1.00408	down		Solyc04g082860.3	1.66341e-13	3.0383	up
	Solyc09g065480.2	0.000253377	-1.20641	down		Solyc02g068170.1	6.27114e-06	-2.92146	down
	Solyc04g079050.3	3.68076e-13	-3.54834	down		Solyc07g032786.1	9.90638e-17	-1.69837	down
	Solyc04g074380.4	2.06411e-11	-3.79685	down		Solyc05g050710.3	6.24568e-07	1.32388	up
	Solyc06g071580.3	9.46669e-05	1.44391	up		Solyc01g108630.3	2.52309e-35	-2.60194	down
	Solyc08g067410.2	2.62584e-119	3.6497	up		Solyc01g080770.3	1.55213e-47	-1.83164	down
	Solyc03g083510.4	2.40173e-13	-1.35658	down		Solyc04g072040.1	0.00260789	-1.47636	down
	Solyc02g089170.4	1.21895e-21	-3.57334	down		Solyc03g113100.3	5.34013e-43	1.14127	up
	Solanum_lycopersicum_newGene_2408	2.34198e-07	-4.32885	down		Solyc01g100120.4	4.26105e-23	-5.26217	down
	Solyc09g089880.3	1.31474e-40	1.90295	up		Solyc02g085620.3	2.37727e-13	2.78661	up
	Solyc03g118480.4	4.36993e-08	-1.28067	down		Solyc12g017850.2	5.63181e-05	1.40578	up
	Solyc03g096300.3	1.26389e-12	2.64446	up		Solyc10g076820.2	7.45665e-07	-2.86959	down
	Solyc05g007300.3	6.01176e-07	-3.44721	down		Solyc05g054110.3	0.00629841	-1.47975	down
	Solyc12g014250.2	6.74367e-26	-2.31514	down		Solyc11g020290.3	0.00019586	1.12048	up
	Solyc11g070130.2	2.95962e-42	1.40093	up		Solyc04g056340.4	3.09785e-56	2.14688	up
	Solyc04g015200.3	1.63181e-08	1.41897	up		Solyc02g083590.3	1.11253e-58	1.43948	up
	Solyc04g071930.4	0.00155277	-1.12936	down		Solyc11g007210.3	0.000247226	-2.97567	down
	Solyc05g052710.3	4.04872e-11	-1.56234	down		Solyc01g107540.4	4.08449e-78	-2.46782	down
	Solyc02g079340.3	9.4735e-06	-1.12998	down		Solyc02g091290.3	0.000479789	-1.18928	down
	Solyc03g117620.4	0.00131443	-1.58711	down		Solyc07g065990.1	8.95119e-05	1.66297	up
	Solyc12g088040.2	6.0411e-144	2.15501	up		Solyc10g005500.3	4.50891e-15	1.6113	up
	Solyc07g043460.3	2.50019e-53	-2.7606	down		Solyc01g106290.3	1.43935e-05	1.22231	up
	Solyc02g086430.4	2.29601e-52	-3.59882	down		Solyc02g062560.3	1.11826e-15	-1.19579	down
	Solyc04g063230.3	6.83737e-79	-2.80159	down		Solyc01g110500.3	1.31291e-148	3.81365	up
	Solyc06g054640.2	5.59624e-06	1.19955	up		Solyc06g075580.4	1.04081e-11	-1.44363	down
	Solyc02g092570.1	0.000764999	1.02469	up		Solyc02g076680.3	1.24271e-12	-1.13007	down
	Solyc06g076860.4	5.66461e-08	-1.53298	down		Solyc08g005720.4	0.000218804	-1.16818	down
	Solyc05g009350.4	3.53841e-23	1.53582	up		Solyc11g030600.3	1.3966e-11	-1.12756	down
	Solyc05g013630.1	7.0552e-19	-1.38705	down		Solyc06g007660.2	1.83056e-24	1.27476	up
	Solyc08g069231.1	1.92752e-53	2.04538	up		Solyc04g016430.3	9.99483e-25	2.23087	up
	Solyc06g035520.3	5.32102e-06	-3.57241	down		Solyc02g078340.4	4.01739e-13	4.74599	up
	Solyc01g008790.4	1.18493e-09	-1.86782	down		Solyc06g009040.4	3.16254e-16	-1.00344	down
	Solanum_lycopersicum_newGene_2893	5.17437e-08	2.95155	up		Solyc04g015700.1	8.87531e-45	-3.60194	down
	Solyc01g058320.4	1.26032e-10	1.05609	up		Solyc05g056410.1	1.36497e-36	1.5847	up
	Solyc08g079150.1	9.72676e-21	-3.89448	down		Solyc01g094780.4	0.00198089	-1.57285	down
	Solyc04g079310.4	7.0157e-23	-1.39175	down		Solyc09g066260.4	1.89161e-13	1.43146	up
	Solyc08g078290.1	2.46117e-11	-1.2258	down		Solyc04g009305.1	7.74937e-31	2.58234	up
	Solyc02g077430.4	4.15699e-36	3.6303	up		Solyc08g081680.2	6.43738e-48	4.94362	up
	Solyc04g082860.3	9.67413e-43	4.47775	up		Solyc02g091950.4	2.76519e-35	-1.52266	down
	Solyc02g068170.1	3.76017e-11	-4.10985	down		Solyc07g022900.4	4.59788e-13	-1.21881	down
	Solyc07g032786.1	2.3071e-15	-2.0029	down		Solyc12g014410.2	3.09928e-18	-1.33648	down
	Solyc09g009340.3	1.41732e-09	-1.07407	down		Solyc01g108030.4	9.72015e-79	2.57668	up
	Solyc07g065290.3	0.00200244	-1.10293	down		Solyc11g067260.3	6.69156e-10	2.02176	up
	Solyc05g050710.3	0.00151356	1.01367	up		Solyc05g050920.3	2.37519e-07	1.08032	up
	Solyc01g108630.3	4.81791e-109	-2.93418	down		Solyc12g007090.2	3.84333e-09	1.06623	up
	Solyc01g080770.3	1.23929e-27	-2.07722	down		Solyc01g109180.4	7.126e-06	3.1591	up
	Solyc04g072040.1	0.000738398	-2.04269	down		Solyc12g008560.1	2.58625e-83	2.45794	up
	Solyc03g113100.3	2.64453e-37	1.14679	up		Solyc01g091620.3	1.52108e-107	1.80981	up
	Solyc08g066330.3	5.64507e-14	-1.1172	down		Solyc04g078370.3	1.19257e-20	3.96243	up
	Solyc01g100120.4	1.66827e-07	-3.31639	down		Solyc06g036420.3	0.00149112	1.10292	up
	Solyc11g069760.1	0.0047205	-2.09003	down		Solyc07g017540.4	2.74685e-21	1.54415	up
	Solyc10g076820.2	0.000689077	-2.42078	down		Solyc03g007080.4	6.61873e-101	2.92316	up
	Solyc05g054110.3	0.00563944	-1.6192	down		Solyc03g033840.4	1.4611e-54	1.50433	up
	Solyc11g020290.3	0.000571102	1.08006	up		Solyc07g048120.3	3.4294e-30	1.30533	up
	Solyc04g056340.4	1.19572e-09	1.37167	up		Solyc04g050270.1	1.34201e-07	1.05579	up
	Solyc02g083590.3	1.44045e-31	1.53267	up		Solanum_lycopersicum_newGene_2616	7.19468e-05	-1.34423	down
	Solyc11g007210.3	0.00396786	-2.63026	down		Solyc01g097720.1	7.28106e-09	-4.20682	down
	Solyc01g107540.4	2.56266e-38	-3.16776	down		Solyc05g018120.2	0.00277373	1.02089	up
	Solyc02g091290.3	1.30454e-07	-1.54797	down		Solyc05g006110.3	2.97215e-28	1.82239	up
	Solyc07g065990.1	2.63047e-08	2.13692	up		Solyc09g090685.1	0	7.1549	up
	Solyc07g065050.4	4.30301e-13	-1.1321	down		Solyc02g077540.4	2.72599e-08	-4.49719	down
	Solyc10g083760.3	2.01736e-43	1.30979	up		Solyc02g071130.4	1.00204e-79	2.48084	up
	Solyc10g005500.3	3.04727e-13	1.11499	up		Solyc10g045240.2	8.10343e-12	-5.85289	down
	Solyc02g062560.3	5.5631e-21	-1.01366	down		Solyc09g009040.3	3.23067e-22	-1.48144	down
	Solyc01g110500.3	1.66223e-70	4.51303	up		Solyc01g096460.2	1.32723e-41	1.40854	up
	Solyc06g075580.4	1.60764e-13	-2.78316	down		Solyc03g093120.5.1	1.27899e-67	4.05921	up
	Solyc02g076680.3	1.61855e-16	-2.52532	down		Solyc12g057100.2	1.15516e-14	-2.82985	down
	Solyc02g083400.3	1.03988e-16	-1.27787	down		Solyc04g081490.3	2.15526e-52	-1.42604	down
	Solyc07g062220.3	3.30104e-06	-2.80858	down		Solyc10g012170.3	1.36313e-15	1.25709	up
	Solyc08g005720.4	6.92091e-06	-1.9828	down		Solyc03g113920.4	7.03069e-82	2.35945	up
	Solyc06g065420.2	1.97349e-08	-5.96681	down		Solyc12g096190.2	4.98622e-33	1.23114	up
	Solyc06g007660.2	4.14482e-17	1.25175	up		Solyc04g007760.3	4.84481e-21	-2.40837	down
	Solyc04g016430.3	2.33688e-06	1.21056	up		Solyc10g075170.3	4.70432e-265	5.01465	up
	Solyc06g009040.4	1.30753e-15	-1.2203	down		Solyc12g036480.2	0.00051836	-1.99242	down
	Solyc04g015700.1	3.37155e-21	-2.76307	down		Solyc10g078770.2	5.45024e-16	7.63523	up
	Solyc05g056410.1	2.37027e-18	1.20704	up		Solyc06g076690.4	5.68261e-14	1.00966	up
	Solyc04g009305.1	2.62132e-29	2.6238	up		Solyc01g079140.2	8.20868e-15	3.13096	up
	Solyc08g081680.2	4.12024e-29	4.40828	up		Solyc04g016240.3	1.02298e-22	-1.02508	down
	Solyc02g091950.4	1.09473e-23	-1.71358	down		Solyc10g005740.3	0.000912032	-1.67765	down
	Solyc07g022900.4	6.92606e-08	-1.22962	down		Solyc04g082710.4	2.17258e-30	-1.31466	down
	Solyc12g014410.2	1.50167e-07	-1.34738	down		Solyc03g093360.3	4.30717e-13	-1.07981	down
	Solyc01g108030.4	1.61437e-12	1.24484	up		Solyc08g065440.4	1.75774e-17	-1.56545	down
	Solyc11g067260.3	1.2246e-26	2.58481	up		Solyc05g016690.3	1.17263e-125	5.19564	up
	Solyc05g050920.3	5.61092e-15	1.63667	up		Solyc11g020280.2	1.79782e-32	-1.62079	down
	Solyc12g007090.2	6.65077e-17	1.156	up		Solyc02g088340.4	5.83291e-73	2.82079	up
	Solyc04g012010.3	1.55241e-05	1.10245	up		Solyc11g069350.2	1.27867e-18	-1.7224	down
	Solyc12g008560.1	7.3471e-91	2.28992	up		Solyc03g007230.4	3.31589e-104	5.3829	up
	Solyc01g091620.3	8.45489e-56	2.21962	up		Solyc11g071300.2	3.81005e-14	-2.27258	down
	Solyc04g078370.3	3.71855e-44	5.6539	up		Solyc03g117120.4	5.65678e-20	-1.00609	down
	Solyc06g036420.3	2.14418e-06	1.24342	up		Solyc09g074350.1	5.44473e-68	3.33155	up
	Solyc06g074940.4	8.68432e-11	1.00113	up		Solyc10g085400.3	8.33862e-10	-1.11771	down
	Solyc02g093130.3	7.81893e-08	-1.035	down		Solyc09g089770.3	2.32564e-16	-2.73325	down
	Solyc07g017540.4	3.65181e-25	1.88853	up		Solyc01g073910.4	8.06755e-42	2.70467	up
	Solyc03g007080.4	9.57345e-37	3.02109	up		Solyc02g071820.4	1.5716e-253	4.18431	up
	Solyc03g033840.4	1.78924e-08	1.38656	up		Solyc12g056960.2	1.05962e-231	2.87896	up
	Solyc07g048120.3	1.82659e-23	1.4786	up		Solyc07g053420.4	5.51779e-23	2.08814	up
	Solyc04g050270.1	3.9631e-11	1.20766	up		Solyc09g011670.4	4.58214e-99	1.84481	up
	Solanum_lycopersicum_newGene_2616	1.75825e-09	-2.55576	down		Solanum_lycopersicum_newGene_241	7.39272e-30	-2.21273	down
	Solyc05g006110.3	1.08642e-05	1.15131	up		Solyc02g090460.2	1.08888e-12	2.05194	up
	Solyc09g090685.1	0	7.38223	up		Solyc12g006640.2	1.40137e-55	-4.85024	down
	Solyc02g077540.4	3.15114e-08	-5.91784	down		Solyc01g005920.3	5.27442e-11	-1.03241	down
	Solyc02g071130.4	2.43628e-36	2.64418	up		Solyc12g017460.1	1.90385e-06	-2.40081	down
	Solyc10g045240.2	0.00168853	-3.71554	down		Solyc02g090100.1	9.32164e-07	-1.13397	down
	Solyc01g100020.4	0.0018547	-1.31897	down		Solyc12g019890.2	2.02742e-27	1.13497	up
	Solyc09g009040.3	1.80138e-21	-1.60256	down		Solyc06g076160.4	5.08313e-196	9.4933	up
	Solyc01g111010.4	4.88888e-08	3.13643	up		Solyc01g087580.3	0.00105457	1.39903	up
	Solyc01g096460.2	1.08881e-30	1.16597	up		Solyc07g051950.3	9.51157e-21	4.8418	up
	Solyc03g093120.5.1	4.03724e-61	3.80335	up		Solyc05g056200.1	1.82963e-16	1.54222	up
	Solyc12g057100.2	3.34364e-09	-1.93173	down		Solyc05g025985.1	2.11429e-09	2.8299	up
	Solyc04g081490.3	4.25462e-61	-1.35776	down		Solyc04g015490.4	1.80771e-07	-1.68546	down
	Solyc10g012170.3	8.41243e-11	1.13127	up		Solyc04g011770.2	1.43098e-10	1.57525	up
	Solyc03g113920.4	2.17771e-62	3.10694	up		Solyc03g119300.4	1.14144e-09	1.1463	up
	Solyc12g096190.2	1.37307e-40	1.09879	up		Solyc10g007990.3	9.25695e-34	1.4095	up
	Solyc04g007760.3	3.02037e-70	-3.59733	down		Solyc08g014010.4	1.07652e-87	3.89968	up
	Solyc10g075170.3	3.47134e-163	5.28959	up		Solyc09g092050.4	0.000233455	-1.28964	down
	Solyc01g079140.2	1.93728e-10	2.95102	up		Solyc06g005560.4	2.1662e-55	-2.6477	down
	Solyc04g016240.3	1.45783e-22	-1.14874	down		Solyc02g082170.3	1.48061e-21	-1.84262	down
	Solyc10g005740.3	0.00382807	-1.55324	down		Solyc05g018403.1	5.67141e-05	-1.24438	down
	Solyc04g082710.4	3.62952e-16	-1.60013	down		Solyc02g038727.1	0.0065002	1.27489	up
	Solyc03g093360.3	3.56358e-09	-1.43781	down		Solyc03g114350.1	3.40852e-43	1.90626	up
	Solyc08g065440.4	1.91285e-19	-1.72998	down		Solyc08g008110.2	5.39339e-09	2.28804	up
	Solyc05g016690.3	2.84756e-56	4.60758	up		Solyc10g018900.1	2.11455e-23	1.55851	up
	Solyc11g020280.2	6.67709e-07	-1.38181	down		Solyc02g067950.4	4.79105e-07	-2.26927	down
	Solyc02g088340.4	2.93299e-48	2.35503	up		Solyc04g064550.1	2.27205e-111	2.0967	up
	Solyc11g069350.2	6.99172e-06	-1.10115	down		Solyc08g082280.4	2.88903e-60	1.16182	up
	Solyc09g092500.1	6.08665e-10	1.29163	up		Solyc05g012870.1	0.00603912	-1.24308	down
	Solyc03g007230.4	2.81801e-78	5.60572	up		Solyc08g007375.1	2.94139e-08	-1.88619	down
	Solyc11g071300.2	8.9418e-11	-3.5078	down		Solyc06g007240.4	2.25936e-27	-3.01772	down
	Solyc09g074350.1	1.80909e-45	2.46212	up		Solyc10g005440.3	4.09087e-31	6.50297	up
	Solyc06g053950.3	1.5457e-10	-1.51612	down		Solyc12g013900.3	3.38844e-24	-1.58491	down
	Solyc09g089770.3	0.00233537	-3.20534	down		Solyc12g005030.3	1.56124e-48	2.81535	up
	Solyc09g005030.3	3.84531e-08	-1.01962	down		Solyc08g061560.3	1.52484e-06	-2.14392	down
	Solyc01g073910.4	3.42085e-26	2.54188	up		Solyc12g098840.3	8.24582e-15	-3.49832	down
	Solyc02g077220.3	2.8386e-26	-1.24462	down		Solyc03g123680.1	8.20572e-38	2.52147	up
	Solyc02g071820.4	9.76883e-158	3.22411	up		Solyc06g072210.1	0	11.8406	up
	Solyc12g056960.2	1.31091e-51	2.04456	up		Solyc05g015470.1	1.37822e-27	1.86587	up
	Solyc07g053420.4	1.61919e-22	2.50256	up		Solyc11g008780.3	1.21743e-11	-1.26136	down
	Solyc09g011670.4	1.82959e-36	1.19279	up		Solanum_lycopersicum_newGene_3370	5.04498e-19	8.15519	up
	Solanum_lycopersicum_newGene_241	2.12608e-33	-2.21881	down		Solyc02g092790.3	1.00772e-06	-2.07125	down
	Solyc07g043150.1	2.31152e-38	1.47639	up		Solanum_lycopersicum_newGene_3374	2.76519e-35	3.0716	up
	Solyc02g090460.2	1.68041e-24	2.46527	up		Solyc01g007930.4	2.52831e-23	1.53427	up
	Solyc12g006640.2	8.398e-42	-3.64891	down		Solyc01g060240.4	4.17385e-43	1.67666	up
	Solyc01g005920.3	6.33251e-11	-1.29118	down		Solyc10g076400.2	0	4.59965	up
	Solyc12g017460.1	4.18056e-09	-3.28976	down		Solyc03g007370.3	5.77823e-45	1.93924	up
	Solyc02g090100.1	5.2952e-08	-1.41739	down		Solyc08g048460.2	1.02365e-12	1.23325	up
	Solyc12g019890.2	3.11402e-19	1.17613	up		Solyc09g074280.1	2.77766e-18	1.52498	up
	Solyc06g076160.4	1.28947e-93	7.3243	up		Solanum_lycopersicum_newGene_2134	3.46431e-32	-3.06082	down
	Solyc01g087580.3	1.79077e-05	2.10277	up		Solanum_lycopersicum_newGene_2139	3.98146e-12	-4.84811	down
	Solyc07g051950.3	1.79224e-12	4.37064	up		Solyc06g005110.3	7.43296e-17	1.46232	up
	Solyc05g056200.1	4.54662e-13	1.43713	up		Solyc11g012705.2	3.84581e-52	2.57213	up
	Solyc04g015490.4	8.11691e-07	-1.68722	down		Solanum_lycopersicum_newGene_1443	6.87633e-23	6.35584	up
	Solyc04g011770.2	1.05589e-08	1.34997	up		Solanum_lycopersicum_newGene_1440	2.16089e-15	3.49914	up
	Solyc10g007990.3	3.675e-52	1.49466	up		Solanum_lycopersicum_newGene_1447	3.48976e-17	-2.46583	down
	Solyc03g080020.4	0.000120106	-1.46951	down		Solyc06g060590.3	1.58163e-05	-1.11786	down
	Solyc01g094410.3	3.09719e-38	1.30721	up		Solyc11g069970.1	1.21897e-21	-4.18689	down
	Solyc08g014010.4	3.95394e-19	2.8483	up		Solyc01g103030.3	2.64015e-150	3.39915	up
	Solyc06g005560.4	1.11173e-24	-3.18468	down		Solyc05g013960.3	1.22392e-23	-1.24516	down
	Solyc02g082170.3	5.33117e-21	-1.62164	down		Solyc01g103020.4	3.5856e-30	1.29028	up
	Solyc03g116120.3	0.000551138	1.21086	up		Solyc07g056420.4	6.11159e-31	1.00955	up
	Solyc05g018403.1	2.77985e-06	-1.3849	down		Solyc02g092890.1	1.06809e-66	6.55222	up
	Solyc03g114350.1	8.34573e-28	2.47604	up		Solyc10g076650.3	4.87329e-44	7.16066	up
	Solyc04g150105.1	0.00378414	-1.42425	down		Solyc09g007790.1	0	4.85298	up
	Solyc08g008110.2	1.39028e-07	2.64355	up		Solyc11g066820.2	1.75042e-48	-1.72955	down
	Solyc10g018900.1	6.94774e-50	2.13097	up		Solyc01g007030.3	7.29012e-48	6.20529	up
	Solyc02g067950.4	2.16532e-05	-2.79128	down		Solyc03g044960.2	1.15308e-111	6.62363	up
	Solyc04g064550.1	4.15073e-110	2.03177	up		Solyc07g038190.3	0.00502	-1.0969	down
	Solyc08g082280.4	4.98215e-37	1.06525	up		Solyc11g011760.3	3.40384e-53	1.65807	up
	Solyc08g007375.1	1.14273e-06	-2.14561	down		Solyc05g008120.4	3.21122e-20	2.79346	up
	Solyc06g007240.4	1.85688e-12	-3.29398	down		Solyc02g082880.2	2.54258e-08	-2.26771	down
	Solyc10g005440.3	1.73552e-13	4.99316	up		Solyc11g040120.3	4.76171e-13	-1.03339	down
	Solyc12g013900.3	2.70453e-13	-2.07155	down		Solyc12g089360.1	7.43321e-08	-2.60632	down
	Solyc12g005030.3	4.33404e-31	2.62523	up		Solyc08g014110.1	2.17821e-16	2.55682	up
	Solyc08g061560.3	4.7131e-08	-3.13229	down		Solyc06g083080.3	2.2339e-30	-1.97993	down
	Solyc12g098840.3	7.21343e-13	-2.85646	down		Solyc03g013020.1	5.03017e-13	7.05869	up
	Solyc03g123680.1	1.58228e-20	2.2072	up		Solyc05g005050.3	2.57241e-85	2.30584	up
	Solyc06g072210.1	0	13.1006	up		Solyc11g012050.1	1.74554e-06	-1.89463	down
	Solyc05g015470.1	1.32332e-15	1.61419	up		Solyc09g015380.1	0.000444738	1.18595	up
	Solyc11g008780.3	7.86008e-17	-1.56234	down		Solyc09g007380.3	7.25718e-11	-1.4166	down
	Solyc02g092790.3	5.25709e-12	-3.01507	down		Solyc09g092690.3	1.31044e-08	1.39032	up
	Solanum_lycopersicum_newGene_3374	8.70092e-28	2.92357	up		Solyc03g114700.2	0.000182985	-1.13207	down
	Solyc01g007930.4	1.51436e-20	1.49177	up		Solyc04g079030.2	6.14675e-20	-2.22072	down
	Solyc01g060240.4	1.06129e-35	1.6086	up		Solyc02g093050.3	3.26863e-112	2.54296	up
	Solyc10g076400.2	3.05488e-129	5.81242	up		Solyc01g079880.3	4.429e-38	1.6093	up
	Solyc07g064880.4	1.51658e-24	-1.35339	down		Solyc10g078270.2	1.32688e-41	6.06957	up
	Solyc07g006360.1	3.37667e-09	-1.16315	down		Solyc08g078030.4	1.53945e-06	-2.73408	down
	Solyc03g007370.3	2.3619e-31	1.86255	up		Solyc12g014230.2	5.85887e-23	-1.03462	down
	Solyc01g150152.1	8.96202e-20	-1.48361	down		Solyc03g098740.1	0	9.77491	up
	Solyc08g048460.2	2.35749e-15	1.41609	up		Solyc03g116370.3	9.4164e-06	-1.18668	down
	Solanum_lycopersicum_newGene_2134	1.97892e-18	-3.29385	down		Solyc08g081750.3	1.39456e-13	1.11946	up
	Solanum_lycopersicum_newGene_2139	1.31762e-11	-3.54241	down		Solyc06g074530.1	8.23851e-96	1.85602	up
	Solyc06g005110.3	7.74728e-21	1.7017	up		Solyc02g071490.4	5.32946e-65	2.70848	up
	Solyc11g012705.2	7.69388e-23	2.67356	up		Solyc01g049770.3	1.10472e-17	2.36071	up
	Solanum_lycopersicum_newGene_1443	3.09637e-15	5.67452	up		Solyc02g083690.2	2.31739e-05	1.30661	up
	Solanum_lycopersicum_newGene_1440	3.55098e-14	3.56648	up		Solyc10g081390.1	4.12907e-27	1.49106	up
	Solanum_lycopersicum_newGene_1447	1.72004e-11	-2.78615	down		Solyc01g091050.4	0	5.40079	up
	Solyc06g060590.3	6.85566e-17	-2.90641	down		Solyc01g108400.3	1.49545e-77	-2.15191	down
	Solyc11g069970.1	5.48585e-12	-3.43013	down		Solyc07g049690.3	3.92524e-15	1.45379	up
	Solyc01g103030.3	1.44001e-88	3.18171	up		Solyc02g024050.3	1.8585e-68	-1.39359	down
	Solyc01g103020.4	6.97053e-28	1.38017	up		Solanum_lycopersicum_newGene_2332	0.000334588	-1.4344	down
	Solyc03g031780.4	1.80326e-05	-1.20268	down		Solyc05g013650.2	1.03806e-11	-4.57366	down
	Solyc02g092890.1	1.58046e-33	6.19832	up		Solyc12g098170.1	0.000334194	-1.63338	down
	Solyc10g076650.3	7.52329e-46	7.60472	up		Solyc08g080220.3	1.78967e-06	-1.05667	down
	Solyc09g007790.1	2.79864e-202	4.7404	up		Solyc01g099500.1	5.96324e-13	5.09703	up
	Solyc11g066820.2	4.83614e-18	-1.81689	down		Solyc01g010365.1	2.9966e-08	-4.27035	down
	Solyc01g007030.3	1.76339e-35	5.68971	up		Solyc08g069170.3	6.7158e-09	-1.72874	down
	Solyc03g044960.2	6.11217e-33	5.01693	up		Solyc10g080500.2	2.29864e-54	-1.92716	down
	Solyc04g017610.2	2.46399e-12	1.09373	up		Solyc03g033990.1	9.58008e-12	1.25049	up
	Solyc11g011760.3	9.96441e-42	1.54214	up		Solyc02g086452.1	3.32263e-06	-2.44524	down
	Solyc02g082880.2	2.66937e-08	-2.04096	down		Solyc02g080800.4	2.39651e-25	1.04235	up
	Solyc11g040120.3	2.68397e-07	-1.10222	down		Solyc08g048450.4	7.07595e-28	1.31559	up
	Solyc02g084860.1	2.66318e-11	-1.45791	down		Solyc04g079600.3	7.9261e-07	-1.73083	down
	Solyc12g089360.1	3.95761e-07	-3.1899	down		Solyc04g082070.4	2.66471e-14	-1.18297	down
	Solyc06g083080.3	6.25958e-41	-2.70925	down		Solyc08g081790.3	1.82651e-08	-2.39282	down
	Solyc03g013020.1	1.05398e-12	7.11972	up		Solyc01g107640.3	1.81991e-21	-1.52148	down
	Solyc05g005050.3	1.78526e-54	2.83689	up		Solyc06g053830.3	8.6738e-10	-2.24178	down
	Solyc11g012050.1	2.27781e-05	-1.71363	down		Solyc04g076260.2	0.00011714	-1.95152	down
	Solyc09g007380.3	5.63117e-07	-1.22441	down		Solyc02g069500.1	0.000823052	-1.6201	down
	Solyc04g079030.2	8.70577e-24	-2.98514	down		Solyc07g063160.2	8.9702e-09	1.23118	up
	Solyc02g093050.3	5.40362e-46	2.30501	up		Solyc03g112030.3	5.16891e-81	5.03884	up
	Solyc01g079880.3	3.54175e-11	1.1309	up		Solyc07g062050.3	7.13276e-22	-1.77681	down
	Solyc12g036330.1	1.31274e-07	1.43815	up		Solyc05g011860.1	2.56422e-30	-2.50466	down
	Solyc05g047610.3	8.49841e-09	1.1026	up		Solyc12g055820.3	1.62455e-27	1.17987	up
	Solyc10g078270.2	6.06028e-45	5.52834	up		Solyc04g077280.3	0.00024993	1.8037	up
	Solyc08g078030.4	0.000494378	-1.37878	down		Solyc09g005425.1	6.45713e-25	-2.9335	down
	Solyc03g098740.1	0	9.46911	up		Solyc04g076970.3	0.000946386	1.56662	up
	Solyc03g116370.3	5.9208e-13	-1.71109	down		Solyc10g018120.2	2.95912e-35	3.2231	up
	Solyc02g092300.1	5.20679e-07	-1.11916	down		Solyc03g031630.3	1.01053e-73	11.2	up
	Solyc06g074530.1	2.34671e-24	1.86393	up		Solyc07g066350.1	5.4891e-19	-1.45333	down
	Solyc02g071490.4	1.72754e-13	2.17142	up		Solanum_lycopersicum_newGene_2810	9.14139e-05	-1.16703	down
	Solyc07g039410.3	1.88688e-13	-2.02872	down		Solyc02g085600.1	4.24279e-09	1.16319	up
	Solyc01g049770.3	8.38918e-17	2.37395	up		Solyc02g080450.1	6.94916e-09	-1.5757	down
	Solyc10g081390.1	6.7048e-23	1.81044	up		Solyc06g060600.3	3.03595e-30	-2.65054	down
	Solyc09g010220.4	0.000126886	-1.00283	down		Solyc03g020060.3	6.28286e-16	6.52102	up
	Solyc01g091050.4	2.90929e-173	6.74638	up		Solyc11g007230.1	0.00334247	-1.15831	down
	Solyc01g108400.3	3.90124e-51	-1.97314	down		Solanum_lycopersicum_newGene_1898	1.94113e-17	-3.39874	down
	Solyc07g049690.3	9.65586e-15	1.20913	up		Solyc08g067610.3	6.09703e-29	1.30721	up
	Solyc02g024050.3	4.98101e-54	-1.54993	down		Solyc01g090790.4	2.46196e-11	-3.77972	down
	Solanum_lycopersicum_newGene_2332	0.00117864	-1.42126	down		Solyc01g087800.2	1.0406e-10	2.01816	up
	Solyc05g013650.2	0.00424916	-1.91767	down		Solyc09g007910.4	2.30801e-89	2.32281	up
	Solyc12g098170.1	1.74136e-07	-3.19907	down		Solyc01g091450.3	0.0014615	-1.17775	down
	Solyc01g099500.1	2.47265e-09	4.73979	up		Solyc08g006820.4	5.66123e-16	-1.18869	down
	Solyc01g010365.1	1.69477e-08	-5.99157	down		Solyc06g069130.4	1.17644e-37	2.97521	up
	Solyc08g069170.3	1.75996e-09	-1.92232	down		Solyc05g055870.3	1.59855e-26	1.92809	up
	Solyc10g080500.2	1.58509e-26	-2.1373	down		Solyc05g054900.3	6.21319e-05	-2.68605	down
	Solyc02g092550.3	1.88257e-58	-2.44911	down		Solyc05g012450.4	4.40782e-14	-1.12044	down
	Solyc03g033990.1	2.47015e-08	1.30069	up		Solanum_lycopersicum_newGene_439	4.04348e-06	1.44602	up
	Solyc02g086452.1	5.73903e-21	-2.56543	down		Solyc06g007610.2	2.84914e-22	-1.21744	down
	Solyc01g098860.3	8.24438e-14	4.71818	up		Solyc06g011350.3	3.02448e-14	-1.11235	down
	Solyc02g080800.4	4.73611e-21	1.02585	up		Solyc04g080270.4	7.78145e-16	-2.19608	down
	Solyc08g048450.4	6.07909e-36	1.45212	up		Solyc07g056080.1	6.31315e-27	5.92892	up
	Solyc04g079600.3	0.000328984	-2.06802	down		Solyc11g065520.1	1.81204e-17	1.44511	up
	Solyc04g082070.4	9.14985e-22	-1.25389	down		Solyc02g088170.2	3.73845e-06	-1.25343	down
	Solyc02g070950.1	0.00319053	-1.76217	down		Solyc02g076630.1	5.84539e-14	-2.14674	down
	Solyc08g081790.3	3.34821e-11	-2.62952	down		Solyc10g078320.2	1.1037e-06	-1.26244	down
	Solyc01g107640.3	1.42694e-49	-1.80752	down		Solyc06g060270.4	1.53221e-22	-1.65438	down
	Solyc06g053830.3	5.15562e-17	-2.66421	down		Solyc01g087450.3	1.67215e-17	-2.36171	down
	Solyc04g076260.2	0.000264934	-2.06755	down		Solyc02g086900.4	5.65063e-05	-1.16218	down
	Solyc07g049150.2	1.74451e-10	-1.00063	down		Solyc05g010800.3	2.18368e-30	-3.36954	down
	Solyc11g012980.1	0.000375902	1.17976	up		Solyc07g008890.3	9.76075e-20	1.36094	up
	Solyc11g072260.2	1.11462e-13	-1.0401	down		Solyc12g099340.3	5.31872e-28	1.47733	up
	Solyc05g052300.4	0.000113962	1.64558	up		Solyc07g007550.3	5.40743e-44	-1.87561	down
	Solyc07g063160.2	2.27773e-14	1.5266	up		Solyc09g098130.3	2.50435e-08	1.00034	up
	Solyc03g112030.3	3.01307e-09	2.7542	up		Solyc08g067260.4	0.00546503	-2.09318	down
	Solyc07g062050.3	2.27998e-36	-2.63812	down		Solyc08g007225.1	1.23356e-07	1.67173	up
	Solyc01g065550.3	9.78967e-08	-1.46125	down		Solyc02g082060.2	3.39226e-28	1.83167	up
	Solyc03g118440.3	1.67299e-09	3.14685	up		Solyc07g065927.1	1.23177e-09	2.36357	up
	Solyc05g011860.1	1.01964e-18	-2.33716	down		Solyc08g013670.3	0.00016584	-1.02397	down
	Solyc09g005425.1	1.81677e-15	-3.36463	down		Solyc07g038120.1	3.32006e-27	2.94052	up
	Solyc05g006920.4	0.000253672	-1.21408	down		Solyc05g006160.4	1.59605e-25	1.90355	up
	Solyc10g018120.2	1.30266e-13	2.40445	up		Solyc07g055050.3	1.01971e-11	-1.09371	down
	Solyc03g031630.3	5.69562e-45	11.2044	up		Solyc04g049890.4	1.33276e-05	1.14476	up
	Solyc07g066350.1	2.18002e-10	-1.7033	down		Solyc02g077770.3	1.54713e-18	1.57264	up
	Solanum_lycopersicum_newGene_2810	0.000221635	-1.40526	down		Solyc04g072160.3	9.90408e-23	1.89186	up
	Solyc02g080450.1	3.52891e-15	-2.34868	down		Solyc08g061490.3	7.80357e-176	4.60133	up
	Solyc06g060600.3	7.95778e-40	-3.63159	down		Solyc11g065600.2	0.00052232	-1.51481	down
	Solyc05g053690.2	0.000826356	-1.03583	down		Solyc01g066970.2	1.94105e-94	2.92993	up
	Solyc03g020060.3	1.18202e-20	5.21671	up		Solyc03g025230.3	1.01542e-21	-1.00455	down
	Solanum_lycopersicum_newGene_1898	2.0657e-05	-2.44576	down		Solyc03g083720.1	7.41328e-05	-1.46599	down
	Solyc02g050210.2	0.00015853	-1.57051	down		Solyc11g011610.2	1.03763e-29	1.40222	up
	Solyc02g066950.4	6.49246e-09	-1.25058	down		Solyc12g062250.2	4.04339e-08	-1.95187	down
	Solyc08g067610.3	8.05758e-50	1.63025	up		Solyc01g107390.4	3.56913e-63	1.92573	up
	Solyc11g067010.2	1.77073e-26	1.10208	up		Solyc02g085660.1	5.14245e-31	-1.54657	down
	Solyc04g054900.3	2.23341e-05	-1.00622	down		Solyc01g100000.3	1.23689e-08	2.40669	up
	Solyc01g090790.4	2.62965e-12	-4.5353	down		Solyc11g071830.2	2.40421e-46	2.35941	up
	Solyc05g026180.2	0.00647508	-1.20067	down		Solyc01g150163.1	0.00241353	1.1787	up
	Solyc09g007910.4	4.14399e-131	2.81499	up		Solyc12g056750.3	2.73309e-09	2.90084	up
	Solyc01g101110.3	1.50358e-05	-1.07562	down		Solyc03g083290.4	1.23848e-18	-1.3231	down
	Solyc01g091450.3	0.000678034	-1.25401	down		Solyc04g008940.4	3.97264e-46	3.0013	up
	Solyc05g052275.1	7.22615e-13	1.21077	up		Solyc04g007700.3	4.25831e-11	1.3318	up
	Solyc08g006820.4	3.64817e-15	-1.24218	down		Solyc11g065190.3	1.00668e-05	-2.0536	down
	Solyc06g069130.4	4.73437e-21	2.59652	up		Solyc06g048910.2	1.14669e-06	-3.79466	down
	Solanum_lycopersicum_newGene_439	0.000122828	1.22927	up		Solyc12g019480.3	2.27118e-41	-3.48713	down
	Solyc06g007610.2	5.8087e-12	-1.35688	down		Solyc07g063940.2	1.94881e-240	4.00512	up
	Solyc02g091220.1	8.05314e-17	-1.1198	down		Solyc09g065370.3	8.07929e-16	1.00502	up
	Solyc06g011350.3	1.37465e-13	-1.18827	down		Solyc06g006000.3	1.12155e-29	-1.66141	down
	Solyc04g080270.4	3.26044e-17	-2.50913	down		Solyc09g009850.4	1.4044e-21	1.02045	up
	Solyc07g056080.1	1.38108e-27	6.28736	up		Solyc07g064370.1	6.93304e-07	-3.46973	down
	Solyc11g065520.1	4.3554e-13	1.72682	up		Solyc04g016260.3	7.9503e-17	-1.01165	down
	Solyc02g076630.1	5.16024e-12	-2.18747	down		Solyc05g006510.2	0.000291997	-1.03872	down
	Solyc10g078320.2	8.97798e-09	-1.50684	down		Solyc02g063030.4	1.04588e-18	-1.73796	down
	Solyc06g060270.4	5.78296e-18	-2.13789	down		Solyc12g056590.2	0	4.4116	up
	Solyc03g098290.4	5.07379e-07	-1.14035	down		Solyc04g015620.3	1.44417e-31	-2.12297	down
	Solyc01g087450.3	3.84373e-11	-1.73595	down		Solyc01g008620.4	1.21259e-102	3.38338	up
	Solyc02g086900.4	3.80855e-12	-2.12574	down		Solyc11g045270.3	6.55444e-09	1.43996	up
	Solyc05g010800.3	3.86832e-26	-3.22658	down		Solyc07g053850.3	4.86739e-30	-1.25814	down
	Solyc07g008890.3	1.73288e-14	1.42281	up		Solyc12g014350.3	1.82318e-54	1.28073	up
	Solyc12g099340.3	9.24027e-17	1.63931	up		Solyc10g050323.1	1.91582e-11	-6.64386	down
	Solyc07g007550.3	7.86548e-31	-2.61175	down		Solyc03g096910.3	7.03361e-29	1.24056	up
	Solyc08g007225.1	3.77929e-09	2.38759	up		Solyc03g096890.3	4.26648e-20	-1.84078	down
	Solyc07g065927.1	2.03154e-13	2.88617	up		Solyc01g079950.3	4.75263e-225	4.07159	up
	Solyc01g099470.3	0.00188543	-1.76534	down		Solyc07g045060.1	4.27138e-13	-5.16161	down
	Solyc01g107780.4	2.61436e-08	1.57294	up		Solyc01g090910.3	3.15115e-78	1.76931	up
	Solyc10g047210.1	5.11954e-13	1.09035	up		Solanum_lycopersicum_newGene_2998	8.60224e-09	1.39183	up
	Solyc07g038120.1	3.79327e-22	2.82241	up		Solyc09g015010.2	3.13911e-153	4.99956	up
	Solyc05g006160.4	3.33515e-24	2.28406	up		Solyc05g025900.3	2.34346e-113	2.04626	up
	Solyc07g055050.3	1.88505e-10	-1.35338	down		Solyc11g040330.2	7.85114e-24	-1.58804	down
	Solyc04g049890.4	9.94777e-05	1.20564	up		Solyc03g123710.3	3.25841e-29	3.79124	up
	Solyc06g071900.3	3.04751e-18	1.16381	up		Solyc03g093160.3	1.80807e-29	1.05212	up
	Solyc04g072160.3	3.52688e-14	1.9024	up		Solyc05g054680.1	2.47456e-11	-2.5162	down
	Solyc08g007240.4	2.23232e-10	-2.09065	down		Solyc07g043170.4	7.73394e-27	-1.77374	down
	Solyc08g061490.3	2.01787e-95	3.77957	up		Solyc04g051360.3	3.58207e-17	4.81149	up
	Solyc01g066970.2	3.97657e-123	3.26299	up		Solyc07g006900.2	1.73211e-08	-1.76323	down
	Solyc03g025230.3	6.73646e-16	-1.20745	down		Solyc02g063220.3	1.6403e-46	2.58473	up
	Solyc03g083720.1	2.33871e-13	-2.82772	down		Solyc02g093760.4	0.00411434	-1.4475	down
	Solyc11g011610.2	5.56547e-29	1.28049	up		Solyc08g014030.1	0.0015253	-1.40862	down
	Solyc12g062250.2	2.81641e-10	-2.44716	down		Solyc11g012870.2	3.064e-24	-1.78644	down
	Solyc01g107390.4	1.42109e-59	2.32495	up		Solyc02g086740.1	6.09875e-07	-1.43555	down
	Solyc11g071830.2	4.06463e-45	2.68307	up		Solyc06g054610.2	5.26453e-66	2.67532	up
	Solyc03g121870.3	0.00106967	-1.86086	down		Solyc08g081520.1	3.14152e-11	-1.67405	down
	Solyc01g150163.1	0.00447572	1.10752	up		Solyc05g055220.1	9.74032e-13	-5.30001	down
	Solyc03g083290.4	5.58506e-56	-2.31471	down		Solyc03g112080.1	9.41097e-16	1.47677	up
	Solyc04g008940.4	3.10661e-10	1.28336	up		Solyc08g081530.3	1.43137e-42	-1.98875	down
	Solyc04g007700.3	8.25845e-12	1.26844	up		Solyc05g009680.1	1.4818e-27	-1.97733	down
	Solyc11g065190.3	1.48496e-71	-3.75618	down		Solyc01g088780.3	1.96944e-05	-1.84997	down
	Solyc06g048910.2	0.00102139	-3.0862	down		Solanum_lycopersicum_newGene_578	0.0042141	-1.25363	down
	Solyc12g019480.3	8.96056e-51	-3.51792	down		Solanum_lycopersicum_newGene_572	3.01506e-08	-5.15419	down
	Solyc07g063940.2	1.58563e-107	3.90557	up		Solyc04g077230.1	4.71927e-106	3.14187	up
	Solyc06g006000.3	2.79642e-35	-2.70405	down		Solyc02g082110.4	1.32709e-23	1.10151	up
	Solyc09g009850.4	7.90132e-22	1.04718	up		Solyc03g116100.3	3.28724e-65	2.3542	up
	Solyc09g092230.2	0.000974179	-1.70644	down		Solyc02g089320.3	5.49177e-25	1.13782	up
	Solyc01g088620.3	2.17125e-08	-2.90221	down		Solyc07g020790.4	2.76992e-09	-1.47398	down
	Solyc02g063030.4	1.46929e-17	-1.50241	down		Solyc02g077460.3	8.32246e-18	1.30646	up
	Solyc12g056590.2	3.93045e-177	4.27782	up		Solyc02g067920.4	1.27651e-122	2.50037	up
	Solyc04g015620.3	6.04581e-53	-2.958	down		Solyc07g017250.4	2.67219e-05	-1.17508	down
	Solyc01g008620.4	7.30034e-10	1.90661	up		Solyc10g085010.3	2.17282e-175	4.40542	up
	Solyc11g045270.3	1.88628e-10	1.4863	up		Solyc07g062970.3	1.89578e-137	3.03563	up
	Solyc02g069670.4	0.00496266	-1.12005	down		Solyc05g053100.3	1.15949e-13	2.09721	up
	Solyc07g053850.3	2.40453e-32	-1.74325	down		Solyc02g082450.3	8.02647e-124	5.54911	up
	Solyc12g014350.3	9.63001e-34	1.41266	up		Solyc11g007390.1	1.51006e-55	3.57091	up
	Solyc10g050323.1	2.09549e-11	-5.49242	down		Solyc09g063150.3	1.25019e-62	1.62464	up
	Solyc03g096910.3	1.45168e-19	1.05261	up		Solyc12g088190.2	1.30987e-13	2.00868	up
	Solyc03g096890.3	1.98126e-21	-2.28589	down		Solyc01g091870.3	3.2286e-25	-9.03283	down
	Solyc01g079950.3	7.50173e-96	3.8962	up		Solyc08g081380.3	3.41021e-18	-1.39719	down
	Solyc07g045060.1	4.23926e-12	-5.68129	down		Solyc03g123990.3	1.38785e-11	-1.6679	down
	Solyc01g090910.3	1.02016e-48	1.84441	up		Solyc02g065530.4	1.09668e-14	-5.61919	down
	Solanum_lycopersicum_newGene_2998	0.000372497	1.09214	up		Solyc12g005960.3	1.23479e-16	1.27192	up
	Solyc09g015010.2	9.3637e-116	4.19638	up		Solyc03g120840.3	7.62918e-13	2.36046	up
	Solyc05g025900.3	1.18319e-64	1.46096	up		Solyc11g065340.2	3.26865e-13	-1.13855	down
	Solyc03g123710.3	7.25545e-17	2.98272	up		Solyc02g092720.1	7.68225e-40	-2.57455	down
	Solyc03g093160.3	6.10761e-48	1.44319	up		Solyc01g080150.3	3.27616e-31	-4.02422	down
	Solyc02g090450.3	4.35894e-19	1.13038	up		Solyc09g007530.3	1.68116e-41	1.21154	up
	Solyc05g054680.1	8.82891e-18	-2.35153	down		Solyc03g114940.3	9.96791e-34	-2.82552	down
	Solyc10g077010.2	7.6981e-29	-1.07539	down		Solyc03g007570.2	1.67992e-90	-3.3606	down
	Solyc07g043170.4	1.27942e-17	-2.24522	down		Solyc11g017250.2	3.33305e-24	-1.14126	down
	Solyc07g006900.2	1.73222e-12	-1.7198	down		Solyc05g015060.4	1.53522e-10	2.07266	up
	Solyc02g063220.3	8.17295e-27	2.43019	up		Solyc09g092420.2	9.57543e-05	1.22693	up
	Solyc02g093760.4	0.000384359	-1.73869	down		Solyc06g063340.3	1.36185e-17	-2.74898	down
	Solyc06g053450.4	3.55878e-52	1.38416	up		Solyc04g015020.3	8.34763e-65	1.55881	up
	Solyc11g012870.2	7.41662e-29	-2.40478	down		Solyc07g043510.3	1.61418e-57	1.83385	up
	Solyc02g086740.1	1.1246e-09	-1.81305	down		Solyc07g041640.3	0.00281321	-1.22112	down
	Solyc06g054610.2	5.77638e-55	2.80881	up		Solyc01g111510.3	5.9753e-29	1.0389	up
	Solyc06g034230.2	5.14614e-07	-1.07551	down		Solyc07g007970.3	3.2564e-11	-1.16772	down
	Solyc07g056530.3	1.21787e-06	-1.80839	down		Solyc11g010660.2	1.87998e-17	-1.3712	down
	Solyc08g081520.1	2.10031e-10	-1.81169	down		Solyc05g007890.4	1.46656e-06	-1.93309	down
	Solyc05g055220.1	1.3754e-11	-3.86673	down		Solyc01g005800.3	1.27405e-56	1.85978	up
	Solyc03g112080.1	1.94727e-17	1.63831	up		Solyc04g064870.3	5.49271e-13	1.44896	up
	Solyc08g081530.3	3.08698e-120	-2.69436	down		Solyc02g090740.3	3.35816e-27	2.18489	up
	Solyc05g009680.1	1.4259e-19	-2.56205	down		Solyc04g071120.3	1.44488e-22	1.09331	up
	Solyc01g088780.3	7.80479e-11	-3.70754	down		Solyc04g079560.3	1.99438e-28	-2.14357	down
	Solanum_lycopersicum_newGene_572	0.000117333	-3.33654	down		Solyc02g093660.1	1.91542e-23	-4.1385	down
	Solyc04g077230.1	1.62111e-46	2.43387	up		Solyc03g113290.2	2.34808e-22	-2.35113	down
	Solyc02g082110.4	8.91981e-28	1.26367	up		Solyc11g065350.2	4.60086e-11	-2.13717	down
	Solyc03g116100.3	4.48195e-50	2.28847	up		Solyc04g074440.1	6.31628e-24	2.6295	up
	Solyc02g089320.3	7.69225e-15	1.11411	up		Solyc03g114090.1	1.06653e-06	-1.25829	down
	Solyc07g020790.4	9.47586e-18	-2.02597	down		Solyc01g106570.3	1.02097e-31	1.76293	up
	Solyc02g077460.3	2.28637e-14	1.30498	up		Solyc01g107040.3	3.19687e-09	-1.0449	down
	Solyc02g067920.4	5.59051e-51	2.42536	up		Solyc08g080660.1	9.69202e-20	1.04447	up
	Solyc07g017250.4	0.00153096	-1.31439	down		Solyc10g080680.3	0.000226597	-1.56042	down
	Solyc10g085010.3	8.18304e-61	3.91914	up		Solyc08g066810.3	2.44424e-16	-2.07259	down
	Solyc07g062970.3	1.20551e-103	2.57742	up		Solyc08g080670.1	2.51023e-55	1.67205	up
	Solyc05g053100.3	5.80152e-05	1.37239	up		Solyc01g111870.3	1.18139e-09	-1.60849	down
	Solyc02g082450.3	2.83809e-56	4.10004	up		Solyc04g040180.3	1.65595e-282	3.63389	up
	Solyc11g007390.1	3.63383e-53	3.41293	up		Solanum_lycopersicum_newGene_3439	6.87387e-05	1.06646	up
	Solyc09g063150.3	2.03122e-20	1.0074	up		Solyc01g010130.4	7.62258e-19	-1.51573	down
	Solyc12g088190.2	0.00025447	1.14226	up		Solyc06g075360.3	2.22085e-95	-1.84428	down
	Solyc01g091870.3	1.81956e-23	-8.97969	down		Solyc09g090080.1	2.03053e-20	-1.90172	down
	Solyc08g081380.3	8.87902e-16	-1.54297	down		Solanum_lycopersicum_newGene_2010	9.19318e-08	4.29508	up
	Solyc03g123990.3	5.7643e-32	-2.82153	down		Solyc01g099800.4	1.23079e-23	2.37987	up
	Solyc04g055160.3	9.86479e-11	-1.25759	down		Solyc10g009480.4	2.17956e-36	-4.34597	down
	Solyc02g065530.4	3.33976e-11	-4.1644	down		Solyc02g085110.4	6.63581e-26	-2.87523	down
	Solyc03g120840.3	4.63868e-18	2.67813	up		Solyc08g007600.2	1.78506e-16	-7.67465	down
	Solyc02g092720.1	6.31919e-50	-3.59153	down		Solyc12g005370.2	0.00530043	-2.46511	down
	Solyc06g066470.4	3.93146e-14	1.22058	up		Solyc03g093390.4	7.93495e-71	-8.90949	down
	Solyc01g080150.3	1.7202e-36	-4.7477	down		Solyc11g069780.3	2.40601e-44	1.18698	up
	Solyc09g007530.3	3.03215e-52	1.26945	up		Solyc06g062480.4	3.66105e-09	-2.46924	down
	Solyc06g083270.3	3.06278e-13	1.31941	up		Solyc10g076190.2	4.94872e-28	1.99442	up
	Solyc03g114940.3	4.80981e-39	-4.26202	down		Solyc08g006930.3	5.64758e-06	1.1563	up
	Solyc03g007570.2	6.12746e-113	-3.4973	down		Solyc02g070400.3	3.15434e-21	-1.02403	down
	Solyc11g017250.2	5.76355e-19	-1.32914	down		Solyc03g093800.1	1.56278e-10	-1.8868	down
	Solyc05g015060.4	1.94271e-13	2.36057	up		Solyc06g062520.1	1.23207e-09	-2.00678	down
	Solyc11g071580.2	2.98862e-09	-1.00841	down		Solyc08g079740.3	9.42475e-18	-2.25075	down
	Solyc06g063340.3	1.02305e-20	-2.76249	down		Solyc09g008820.3	4.17283e-30	1.57257	up
	Solyc10g044470.3	1.17313e-17	1.17177	up		Solanum_lycopersicum_newGene_943	1.61535e-05	1.86314	up
	Solyc04g015020.3	1.92666e-17	1.06788	up		Solyc07g065540.1	0.0064443	-1.43398	down
	Solyc12g006970.1	0.00145536	-1.14823	down		Solyc04g074520.1	1.50429e-15	1.19805	up
	Solyc11g011750.1	5.6179e-06	-1.13942	down		Solanum_lycopersicum_newGene_2993	1.62493e-36	6.06484	up
	Solyc07g043510.3	2.17142e-44	1.62583	up		Solyc06g005090.3	1.02817e-63	3.67181	up
	Solyc07g041640.3	1.86556e-09	-3.699	down		Solyc05g008310.4	3.57236e-65	2.46728	up
	Solyc01g111510.3	4.85765e-52	1.19547	up		Solyc05g009130.4	2.30096e-08	2.25635	up
	Solyc10g081350.2	5.42237e-23	1.29256	up		Solyc01g065530.3	4.45626e-29	1.12044	up
	Solyc07g007970.3	3.51385e-11	-1.25489	down		Solyc08g065410.3	4.19891e-07	-1.34572	down
	Solanum_lycopersicum_newGene_1992	2.56429e-07	-1.46785	down		Solyc09g072800.3	6.78429e-13	-1.39001	down
	Solyc11g010660.2	7.78693e-13	-1.56361	down		Solyc10g086340.1	1.58695e-09	-1.97588	down
	Solyc05g007890.4	1.16516e-05	-2.90321	down		Solyc11g011030.2	1.2006e-25	9.19551	up
	Solyc01g005800.3	8.84135e-09	2.83436	up		Solyc01g112100.3	5.99882e-11	1.33605	up
	Solyc04g064870.3	8.74804e-09	1.39783	up		Solyc07g039420.1	1.3205e-08	-1.69259	down
	Solyc02g090740.3	4.76546e-25	2.30104	up		Solyc11g006750.1	6.96232e-18	2.17048	up
	Solyc04g079560.3	7.2273e-48	-2.34974	down		Solanum_lycopersicum_newGene_1609	4.25225e-25	-3.10942	down
	Solyc02g093660.1	1.33236e-19	-3.26016	down		Solyc06g065050.2	2.18158e-31	7.70947	up
	Solyc03g113290.2	1.12033e-18	-2.37663	down		Solyc08g008280.3	9.97504e-49	2.44834	up
	Solyc04g074440.1	3.96329e-12	2.27236	up		Solyc01g106780.3	1.50401e-66	-2.17248	down
	Solyc03g114090.1	3.3886e-06	-1.59039	down		Solyc01g079960.2	5.73967e-199	2.90598	up
	Solyc01g106570.3	1.72999e-47	1.64635	up		Solyc04g077490.3	2.45644e-61	-2.50154	down
	Solyc05g007810.3	1.58126e-23	1.0757	up		Solyc06g082010.4	2.78769e-32	1.10682	up
	Solyc01g107040.3	1.41908e-07	-1.26834	down		Solyc05g023770.4	1.28168e-12	-1.29532	down
	Solyc02g071310.3	0.00461178	-1.03593	down		Solyc07g047750.3	3.30308e-14	-1.41908	down
	Solyc10g080680.3	5.38764e-10	-1.93323	down		Solyc01g079570.3	1.59127e-80	-5.64003	down
	Solyc08g066810.3	3.41164e-21	-2.17042	down		Solyc01g006790.3	1.48496e-05	-1.16797	down
	Solyc01g111870.3	1.70188e-09	-1.54876	down		Solyc06g009780.4	2.4219e-21	-1.66458	down
	Solyc04g040180.3	1.73791e-120	3.8727	up		Solyc05g056440.3	2.12734e-13	-3.24527	down
	Solyc01g010130.4	6.46499e-15	-1.51583	down		Solyc11g065830.2	2.13601e-40	-2.60007	down
	Solyc06g075360.3	4.50037e-16	-2.2685	down		Solyc04g009453.1	3.02352e-11	2.60291	up
	Solyc09g090080.1	2.88943e-07	-1.15044	down		Solyc05g041540.4	8.22753e-28	1.59402	up
	Solyc01g099800.4	2.53578e-19	2.3753	up		Solyc09g005630.3	3.36864e-29	-3.60331	down
	Solyc10g009480.4	4.543e-33	-4.97942	down		Solyc08g014340.3	6.80301e-27	-1.27326	down
	Solyc09g010200.4	3.25205e-05	-1.06299	down		Solyc06g069680.1	0.000349452	-2.06355	down
	Solyc02g085110.4	2.14707e-13	-3.59203	down		Solyc02g093710.1	5.70171e-18	1.40846	up
	Solyc08g007600.2	3.69239e-20	-4.82461	down		Solyc05g018230.4	1.8381e-19	1.29152	up
	Solyc12g005370.2	0.00236732	-3.08218	down		Solyc06g065680.3	2.73817e-20	-1.33911	down
	Solyc03g093390.4	3.73407e-08	-6.25313	down		Solyc07g063820.3	5.32668e-36	-1.43556	down
	Solyc09g005480.3	1.11066e-07	-1.53455	down		Solyc12g006120.3	2.76911e-12	-2.61136	down
	Solyc03g033720.4	6.35246e-09	-1.17935	down		Solyc08g081990.3	2.66857e-37	1.41937	up
	Solyc11g069780.3	6.19214e-26	1.35395	up		Solyc04g080210.1	0.000524664	-1.92728	down
	Solyc06g062480.4	1.28771e-05	-2.48661	down		Solyc03g117960.4	1.77473e-16	1.89968	up
	Solyc10g076190.2	4.55289e-70	2.61006	up		Solyc03g097170.3	3.56359e-17	-2.31847	down
	Solyc03g093800.1	1.22309e-10	-1.5058	down		Solyc03g115610.3	1.63713e-233	3.42365	up
	Solyc06g062520.1	4.94758e-09	-2.08396	down		Solyc04g063390.2	2.24428e-07	-1.8572	down
	Solyc08g079740.3	6.23747e-14	-2.29773	down		Solyc10g079510.3	1.92304e-12	-1.86747	down
	Solyc09g008820.3	3.29036e-40	1.4121	up		Solyc06g069040.4	3.04553e-23	1.3108	up
	Solanum_lycopersicum_newGene_941	0.00125643	1.64698	up		Solyc10g055820.3	1.57069e-215	3.09316	up
	Solanum_lycopersicum_newGene_943	0.000117008	1.78757	up		Solyc09g010210.3	4.1506e-66	-3.65726	down
	Solyc07g065540.1	4.57279e-07	-3.26951	down		Solyc05g054570.3	4.80332e-43	1.4709	up
	Solanum_lycopersicum_newGene_2993	1.25876e-12	4.67515	up		Solyc04g007090.1	5.2699e-06	-1.40356	down
	Solyc06g005090.3	6.40376e-13	2.49632	up		Solyc08g007590.3	3.91287e-17	-1.11	down
	Solyc05g008310.4	5.43459e-39	2.43602	up		Solyc08g076850.3	4.73896e-05	-1.49318	down
	Solyc05g009130.4	1.03248e-05	2.17182	up		Solyc08g075830.4	3.12976e-10	-3.22173	down
	Solyc01g065530.3	5.04864e-19	1.2188	up		Solyc12g015800.2	1.16948e-32	-3.99345	down
	Solyc08g065410.3	3.51693e-14	-2.78215	down		Solyc01g098730.2	9.77443e-46	1.57285	up
	Solyc02g069520.2	1.2749e-12	-1.50273	down		Solyc02g079960.3	6.43329e-44	1.86146	up
	Solyc09g072800.3	4.02494e-12	-1.30251	down		Solyc07g066540.1	1.36413e-05	-2.05731	down
	Solyc04g076950.3	3.83705e-05	1.34909	up		Solyc12g036120.1	1.52433e-17	-2.01704	down
	Solyc02g036380.3	2.11051e-20	1.00052	up		Solyc11g056680.1	0.00455613	1.19567	up
	Solyc10g086340.1	1.99949e-22	-2.57561	down		Solyc03g093940.2	3.53477e-08	3.22727	up
	Solyc11g011030.2	3.93526e-19	8.3384	up		Solyc01g095140.4	1.3754e-78	3.62921	up
	Solyc01g112100.3	3.72697e-14	1.64553	up		Solyc04g014530.1	7.69475e-09	-1.55095	down
	Solyc07g039420.1	2.28602e-08	-1.72415	down		Solyc05g010720.4	1.90017e-45	2.99009	up
	Solyc11g006750.1	1.45488e-10	1.67393	up		Solyc08g079040.1	2.68783e-26	-1.7449	down
	Solanum_lycopersicum_newGene_1609	3.80685e-22	-3.3732	down		Solyc03g071570.3	0.000199078	-1.9992	down
	Solyc06g065050.2	1.05747e-31	7.87893	up		Solyc09g092320.3	6.96969e-13	-1.17917	down
	Solyc08g008280.3	9.38268e-14	2.81794	up		Solyc06g075570.2	0.00198372	-2.78023	down
	Solyc01g106780.3	1.96002e-23	-2.50537	down		Solyc01g100440.3	3.12551e-14	6.15696	up
	Solyc01g079960.2	8.70956e-61	3.95188	up		Solyc08g074970.1	8.36185e-104	3.42553	up
	Solyc04g077490.3	1.26306e-49	-2.80222	down		Solyc10g083310.2	5.49427e-15	-1.7244	down
	Solyc05g023770.4	3.01771e-06	-1.08028	down		Solyc05g009300.1	8.19961e-15	1.94708	up
	Solyc07g047750.3	6.65436e-21	-1.8841	down		Solyc02g077590.1	7.31146e-05	-1.91188	down
	Solyc01g079570.3	6.20857e-07	-4.99776	down		Solyc12g042570.2	1.16674e-26	1.58901	up
	Solyc01g006790.3	4.05714e-09	-2.48852	down		Solyc10g007520.3	0.00501032	-1.18685	down
	Solyc06g009780.4	2.55607e-16	-1.66497	down		Solyc04g050440.3	4.48376e-193	-3.28536	down
	Solyc05g056440.3	2.87079e-10	-4.27966	down		Solyc05g052870.4	1.00526e-35	1.51905	up
	Solyc11g065830.2	2.03339e-101	-2.63893	down		Solyc03g046270.4	5.74461e-06	-1.21737	down
	Solyc04g009453.1	2.49046e-13	3.02427	up		Solyc11g067340.1	2.54862e-26	-3.24325	down
	Solyc01g088730.3	1.01306e-18	1.05829	up		Solyc10g081000.1	7.04389e-41	2.00624	up
	Solyc05g041540.4	4.89715e-18	1.41962	up		Solyc04g017710.3	1.63175e-47	1.26979	up
	Solyc09g005630.3	7.9215e-12	-3.12994	down		Solyc04g007250.1	3.43405e-131	5.33639	up
	Solyc08g014340.3	2.38266e-31	-1.4433	down		Solyc02g067100.3	3.83152e-06	-2.23736	down
	Solyc06g069680.1	1.58062e-07	-5.6933	down		Solyc03g078690.4	7.90485e-47	1.68255	up
	Solyc02g093710.1	1.38842e-10	1.25486	up		Solyc08g077170.3	7.49413e-29	-6.23632	down
	Solyc06g065680.3	2.82526e-15	-1.15814	down		Solyc12g021330.1	1.51158e-16	1.67789	up
	Solyc07g063820.3	2.45318e-33	-2.15977	down		Solyc12g005260.1	3.23107e-08	-3.14665	down
	Solyc12g006120.3	1.13457e-06	-1.94038	down		Solyc05g008895.1	3.79791e-122	-5.43999	down
	Solyc08g081990.3	1.40742e-16	1.38122	up		Solyc04g016180.3	1.23801e-31	-1.72666	down
	Solyc04g080210.1	9.44864e-07	-3.65933	down		Solyc06g073580.4	2.55369e-16	-4.15303	down
	Solyc03g117960.4	8.85596e-08	1.38353	up		Solyc12g011000.2	4.01804e-52	1.28935	up
	Solyc03g097170.3	9.7118e-12	-2.18802	down		Solyc02g062390.3	1.37826e-100	3.86802	up
	Solyc03g115610.3	6.07934e-134	3.73943	up		Solyc02g091990.3	1.09502e-278	5.20972	up
	Solyc04g063390.2	2.45274e-11	-3.88384	down		Solyc05g012790.4	2.05681e-27	-1.69949	down
	Solyc04g045470.4	4.24163e-09	-1.01028	down		Solyc06g050220.4	2.83481e-10	1.85132	up
	Solyc10g079510.3	1.35024e-12	-1.99227	down		Solyc07g008530.1	4.93225e-07	-1.09103	down
	Solyc06g069040.4	7.29711e-35	1.22026	up		Solyc10g081650.2	8.54151e-32	1.35068	up
	Solyc10g055820.3	7.83626e-105	2.30996	up		Solyc02g078290.4	3.02309e-07	2.36252	up
	Solyc09g010210.3	7.31706e-45	-4.12975	down		Solyc01g110550.3	2.75519e-12	1.36066	up
	Solyc05g054570.3	2.78849e-16	1.11929	up		Solyc11g012460.3	3.53332e-33	1.13805	up
	Solyc08g007590.3	5.62353e-11	-1.47929	down		Solyc02g062780.4	1.87175e-08	-1.13984	down
	Solyc08g076850.3	1.09952e-13	-3.14768	down		Solyc11g062360.2	1.22983e-15	-1.45992	down
	Solyc08g075830.4	8.45427e-08	-4.14402	down		Solyc02g087880.3	1.14955e-07	-2.54458	down
	Solyc04g054500.3	9.37732e-82	1.85778	up		Solyc07g056200.3	1.39753e-223	4.93542	up
	Solyc12g015800.2	1.50234e-14	-3.63999	down		Solyc07g056210.4	4.78872e-65	3.31986	up
	Solyc03g005050.3	2.18206e-50	-1.2958	down		Solyc04g080030.3	6.17815e-10	-1.20539	down
	Solyc01g098730.2	7.96607e-17	1.56715	up		Solyc02g093480.4	5.35009e-15	-1.51475	down
	Solyc02g079960.3	1.88371e-37	1.43824	up		Solyc03g121340.1	2.40025e-14	2.32196	up
	Solyc07g066540.1	2.7069e-13	-2.58588	down		Solyc10g008650.2	1.3702e-14	-2.39937	down
	Solyc12g036120.1	7.74998e-15	-2.15336	down		Solyc08g080590.3	4.07621e-08	3.63155	up
	Solyc11g056680.1	0.000602405	-1.47721	down		Solyc06g049020.1	6.3077e-65	2.36193	up
	Solyc03g093940.2	8.6798e-08	4.48042	up		Solyc08g029000.3	0	4.43147	up
	Solyc01g095140.4	3.4752e-17	1.99515	up		Solyc12g096430.1	3.52559e-17	3.1319	up
	Solyc04g014530.1	5.70287e-13	-2.461	down		Solyc01g094120.3	2.75001e-06	1.87696	up
	Solyc05g010720.4	1.2729e-16	2.11039	up		Solyc03g019760.4	3.76143e-07	-2.38355	down
	Solyc08g079040.1	3.95445e-19	-1.98571	down		Solyc08g067340.4	1.86765e-17	1.65185	up
	Solyc03g071570.3	1.1977e-23	-2.97493	down		Solyc02g068080.3	2.78967e-41	-1.42775	down
	Solyc09g092320.3	5.8912e-08	-1.10399	down		Solyc01g098750.3	1.62996e-24	1.33977	up
	Solyc06g075570.2	7.82221e-16	-3.82129	down		Solyc01g007180.3	1.70087e-12	1.64395	up
	Solyc07g006800.1	5.56894e-11	1.30203	up		Solyc03g120090.1	1.51808e-22	1.36278	up
	Solyc10g084970.2	4.28583e-25	1.03449	up		Solyc07g006620.4	7.07132e-06	-3.22316	down
	Solyc12g006550.2	1.73251e-32	1.46537	up		Solyc04g078980.4	1.19713e-06	-1.09237	down
	Solyc08g074970.1	3.41831e-104	3.94551	up		Solanum_lycopersicum_newGene_2916	1.05313e-18	1.80204	up
	Solyc10g083310.2	3.97243e-22	-2.102	down		Solyc11g006620.3	1.27156e-41	1.09095	up
	Solyc02g077590.1	1.8587e-05	-2.45633	down		Solyc05g009520.2	4.90247e-42	1.67407	up
	Solyc12g042570.2	6.72173e-13	1.08653	up		Solyc12g096330.3	8.98317e-05	1.25411	up
	Solyc04g050440.3	3.31175e-120	-3.3744	down		Solyc06g082440.1	3.24654e-17	1.25255	up
	Solanum_lycopersicum_newGene_218	0.000499335	-2.39861	down		Solyc01g100530.3	1.38972e-26	-1.6651	down
	Solyc05g052870.4	4.04112e-12	1.0839	up		Solyc11g006630.1	2.03869e-17	-1.58168	down
	Solyc03g046270.4	3.89154e-06	-1.3842	down		Solyc01g008220.3	1.05713e-09	1.52903	up
	Solyc11g067340.1	1.22336e-09	-2.91272	down		Solyc08g075230.1	4.87162e-15	1.38899	up
	Solyc10g081000.1	2.74624e-59	2.08344	up		Solyc06g061170.3	2.40941e-129	2.86778	up
	Solyc04g017710.3	8.24467e-53	1.45451	up		Solyc10g074790.2	5.95009e-17	-1.3414	down
	Solyc05g009890.1	1.0239e-08	-1.02959	down		Solyc06g009645.1	8.51311e-24	1.56778	up
	Solyc04g007250.1	7.37711e-143	4.49676	up		Solyc01g067020.4	1.48632e-185	3.40742	up
	Solyc02g067100.3	1.00188e-15	-4.31435	down		Solyc01g080580.4	2.33261e-45	-3.28602	down
	Solyc03g078690.4	1.75261e-33	2.07082	up		Solyc11g065720.2	9.00019e-08	-2.0572	down
	Solyc08g077170.3	5.19941e-29	-5.18695	down		Solyc05g009170.3	1.84583e-34	-1.90397	down
	Solyc12g021330.1	1.04441e-10	1.44097	up		Solyc04g012160.4	2.94802e-39	1.14806	up
	Solyc12g005260.1	3.52886e-08	-2.16443	down		Solyc09g005260.4	0.00655481	-1.59867	down
	Solyc05g008895.1	4.11591e-19	-5.87271	down		Solyc07g062950.4	4.45504e-32	-1.79215	down
	Solyc04g016180.3	4.26334e-64	-2.24168	down		Solyc11g011150.2	1.40294e-07	-1.31688	down
	Solyc06g073580.4	5.38511e-15	-7.65589	down		Solanum_lycopersicum_newGene_65	1.2268e-08	2.54574	up
	Solyc03g007460.3	1.15173e-05	-1.04299	down		Solanum_lycopersicum_newGene_63	8.23832e-16	7.60062	up
	Solyc02g062390.3	4.51938e-142	4.97089	up		Solyc02g088350.4	6.33627e-53	1.88118	up
	Solyc02g091990.3	1.05955e-150	5.66672	up		Solyc04g049350.4	5.58203e-72	1.62965	up
	Solyc05g012790.4	3.48201e-38	-2.45369	down		Solyc04g007140.1	1.61981e-05	1.88982	up
	Solyc09g091550.3	7.98356e-07	1.96467	up		Solyc09g089690.3	9.85136e-18	-1.66078	down
	Solyc06g050220.4	1.27211e-06	1.69625	up		Solyc04g008860.4	3.3174e-17	-2.59157	down
	Solyc06g067980.3	0.000189555	-1.17784	down		Solyc10g055230.1	3.53486e-28	-1.16296	down
	Solyc07g008530.1	2.98607e-05	-1.13405	down		Solyc10g079155.1	0.00372428	-1.24666	down
	Solyc02g078290.4	3.15813e-06	2.36845	up		Solyc03g123630.4	1.07488e-32	-1.60584	down
	Solyc01g110550.3	2.6803e-09	1.41575	up		Solyc08g150103.1	3.89821e-11	-2.23138	down
	Solyc11g012460.3	8.56599e-27	1.29197	up		Solyc04g014480.3	3.90207e-10	2.01629	up
	Solyc07g007860.1	0.00239743	-1.6911	down		Solyc07g064030.4	3.55896e-55	-2.03193	down
	Solyc02g062780.4	1.20325e-11	-1.3628	down		Solyc09g014870.1	5.26786e-40	-2.53523	down
	Solyc11g062360.2	1.01833e-14	-1.60831	down		Solyc04g150104.1	5.53201e-189	-2.82605	down
	Solyc02g087880.3	1.3856e-77	-3.60332	down		Solyc07g054080.3	6.85894e-36	1.29399	up
	Solyc07g056200.3	3.36575e-144	5.11239	up		Solyc08g078850.3	0	4.77414	up
	Solyc07g056210.4	4.12187e-50	3.61226	up		Solyc10g006000.4	5.03503e-11	-1.59964	down
	Solyc04g080030.3	2.91979e-16	-1.52847	down		Solyc01g109800.2	7.57844e-14	1.45294	up
	Solyc02g093480.4	1.46908e-15	-2.52647	down		Solyc10g086030.2	1.42712e-32	-2.2564	down
	Solyc03g121340.1	2.54878e-14	2.53203	up		Solyc01g005860.2	7.06722e-09	-3.15137	down
	Solyc10g008650.2	2.97316e-16	-3.10256	down		Solyc09g057630.3	3.45473e-10	-1.37678	down
	Solyc06g049020.1	1.55593e-67	3.27756	up		Solyc05g041420.4	7.12337e-29	2.06101	up
	Solyc08g048510.1	0.00135214	1.16757	up		Solyc06g051300.3	0.000235619	-1.74776	down
	Solyc08g029000.3	3.9955e-82	3.95088	up		Solyc01g108570.3	0.000265668	-1.52769	down
	Solyc01g094120.3	0.00366356	1.30376	up		Solyc11g010580.2	2.89691e-17	-1.12438	down
	Solyc03g019760.4	0.00736214	-1.42831	down		Solyc01g079200.4	2.68119e-58	2.82923	up
	Solyc08g067340.4	3.00325e-22	1.57946	up		Solyc05g055780.4	1.40315e-17	-1.15726	down
	Solyc02g068080.3	1.75566e-27	-2.09728	down		Solyc09g061930.4	2.23669e-16	-1.02305	down
	Solyc01g098750.3	4.9439e-13	1.12611	up		Solyc02g081600.4	1.61719e-35	-2.6177	down
	Solyc01g007180.3	7.04363e-09	1.38206	up		Solyc02g072220.1	0.00169907	-1.16023	down
	Solyc02g087480.4	8.88884e-26	1.15255	up		Solyc01g150165.1	0.00597944	1.11709	up
	Solyc07g006620.4	1.30429e-08	-4.96032	down		Solyc09g010000.4	1.47645e-15	2.72914	up
	Solanum_lycopersicum_newGene_2916	1.15118e-12	1.60734	up		Solyc01g099370.3	6.63512e-56	2.1858	up
	Solyc11g006620.3	2.73288e-30	1.16513	up		Solyc10g081370.3	4.0276e-29	-1.43988	down
	Solyc05g009520.2	3.1101e-18	1.48341	up		Solyc01g087130.4	4.46462e-08	-2.00063	down
	Solyc12g096330.3	3.04339e-05	1.43489	up		Solyc04g081960.1	1.05128e-202	5.84917	up
	Solyc06g082440.1	5.23556e-10	1.03467	up		Solyc02g080930.3	1.04415e-46	11.3639	up
	Solyc01g100530.3	3.55584e-22	-1.74521	down		Solyc12g010950.2	0.0082677	1.09916	up
	Solyc11g006630.1	7.2877e-17	-1.81966	down		Solyc12g098190.2	2.08284e-11	1.02401	up
	Solyc06g074210.3	2.97286e-32	1.03137	up		Solyc03g118750.4	1.63582e-13	1.47853	up
	Solyc08g075230.1	2.21382e-14	1.53413	up		Solyc12g010940.1	0.000635262	-1.11055	down
	Solyc06g061170.3	7.22613e-43	2.71483	up		Solyc10g074920.2	1.22689e-12	-1.01741	down
	Solyc10g074790.2	2.18007e-08	-1.32043	down		Solyc11g044560.3	8.87216e-43	1.12519	up
	Solyc06g009645.1	1.45548e-10	1.32326	up		Solyc04g074420.1	6.17192e-18	2.52926	up
	Solyc01g067020.4	7.46474e-120	3.34479	up		Solyc06g076400.3	2.45834e-96	6.45368	up
	Solyc01g080580.4	4.58314e-32	-3.95777	down		Solyc06g009610.1	0.0002231	-2.01633	down
	Solyc11g065720.2	7.07512e-07	-1.69545	down		Solyc08g079550.1	1.44633e-90	-2.93726	down
	Solyc05g009170.3	5.64742e-25	-2.55621	down		Solyc07g064630.4	1.05416e-16	1.09239	up
	Solyc09g005260.4	0.00280801	-1.64581	down		Solyc03g071620.2	7.41231e-27	-1.40266	down
	Solyc07g062950.4	1.22051e-42	-2.23254	down		Solyc03g025860.3	0.000274728	1.50409	up
	Solyc11g011150.2	2.06767e-08	-1.1242	down		Solyc02g077270.4	2.50239e-14	-1.9931	down
	Solanum_lycopersicum_newGene_63	1.07822e-12	7.15064	up		Solyc01g104230.4	2.12489e-10	-1.71567	down
	Solyc02g088350.4	2.74776e-23	1.60809	up		Solyc12g088390.1	7.40886e-15	1.16113	up
	Solyc04g049350.4	2.75219e-50	1.5859	up		Solyc04g082220.3	2.23278e-59	-2.72861	down
	Solyc04g007140.1	8.38987e-05	1.77191	up		Solanum_lycopersicum_newGene_1915	2.5967e-07	-2.21048	down
	Solyc09g089690.3	3.1304e-12	-2.42082	down		Solanum_lycopersicum_newGene_1917	4.02635e-11	-6.56294	down
	Solyc04g008860.4	1.30433e-67	-3.30331	down		Solanum_lycopersicum_newGene_2243	1.70986e-08	-2.9294	down
	Solyc10g055230.1	2.97111e-08	-1.41459	down		Solanum_lycopersicum_newGene_2244	1.37375e-11	2.15822	up
	Solyc03g123630.4	3.4136e-15	-1.64703	down		Solyc02g091840.3	2.4302e-94	-2.21486	down
	Solyc08g150103.1	8.05259e-11	-2.70656	down		Solyc10g079660.3	1.76777e-05	-1.6107	down
	Solyc04g014480.3	6.07225e-08	1.71129	up		Solyc10g083270.3	9.87224e-17	1.08184	up
	Solyc07g064030.4	1.09006e-38	-2.46205	down		Solanum_lycopersicum_newGene_2793	0.00139688	-1.95685	down
	Solyc09g014870.1	1.2288e-43	-2.629	down		Solyc02g086450.1	0.00211571	-1.6904	down
	Solyc01g079680.3	3.89404e-19	-1.38926	down		Solyc01g090870.1	2.70961e-08	-2.60359	down
	Solyc04g150104.1	1.24062e-44	-3.20433	down		Solyc10g017570.3	1.78317e-31	1.47649	up
	Solyc01g080160.4	1.72558e-11	1.08056	up		Solyc01g111310.3	1.20368e-12	-2.90027	down
	Solyc08g078850.3	1.46918e-296	4.67003	up		Solyc06g062580.3	3.91721e-08	-2.55117	down
	Solyc06g050840.3	0.00383571	-2.30616	down		Solyc06g076800.3	3.50432e-06	-1.53197	down
	Solyc10g006000.4	3.52688e-14	-1.56802	down		Solyc10g078680.3	4.01055e-10	-2.21959	down
	Solyc01g109810.2	2.73594e-05	1.08897	up		Solyc05g050740.3	1.47653e-12	1.08028	up
	Solyc10g086030.2	1.35101e-48	-2.81836	down		Solyc12g005350.2	1.78677e-05	-1.13181	down
	Solyc01g005860.2	0.0050123	-2.1021	down		Solyc04g076720.3	0.00482569	-1.19611	down
	Solyc09g057630.3	3.68366e-17	-1.22698	down		Solyc04g082500.4	4.9493e-20	1.05643	up
	Solyc05g041420.4	3.14161e-31	2.10281	up		Solyc04g008060.3	5.12922e-19	-1.76823	down
	Solyc06g051300.3	1.00826e-05	-2.23958	down		Solyc08g082090.1	8.88389e-93	1.9653	up
	Solyc01g108570.3	0.000540933	-1.83707	down		Solyc05g009120.3	7.43635e-19	2.19483	up
	Solyc11g010580.2	1.86312e-21	-1.3326	down		Solyc02g014030.3	2.55563e-21	1.80596	up
	Solyc05g042030.3	7.79831e-28	1.01625	up		Solyc01g104740.3	8.47468e-108	3.16729	up
	Solyc01g079200.4	2.51847e-21	3.04528	up		Solyc06g069170.4	3.03078e-05	-1.08282	down
	Solyc06g068400.3	1.4601e-16	-1.31709	down		Solyc02g092120.3	2.31967e-188	7.12585	up
	Solyc05g055780.4	3.93405e-11	-1.03318	down		Solyc11g020320.1	1.29872e-28	5.35538	up
	Solyc02g081600.4	4.3171e-19	-3.14998	down		Solyc06g083120.1	5.12936e-27	-2.98534	down
	Solyc02g072220.1	4.95997e-05	-1.57304	down		Solyc05g054040.4	3.3806e-25	-1.83269	down
	Solyc01g150165.1	0.000128461	1.7268	up		Solyc03g111780.1	1.02612e-07	-3.28383	down
	Solyc09g010000.4	1.5455e-06	2.14455	up		Solyc03g044060.4	3.17042e-33	-2.22868	down
	Solyc01g099370.3	6.84227e-30	1.37145	up		Solyc07g053550.3	1.08801e-104	2.90593	up
	Solyc10g081370.3	4.50746e-55	-2.38453	down		Solyc01g098600.3	3.18168e-12	-1.66263	down
	Solyc01g087130.4	1.20789e-15	-2.82634	down		Solyc08g083110.4	2.29341e-136	3.81151	up
	Solyc04g081960.1	6.07601e-165	5.65542	up		Solyc01g109790.3	1.90117e-22	-2.02414	down
	Solyc02g080930.3	3.43728e-45	11.5684	up		Solyc09g056170.3	2.07209e-17	-1.99863	down
	Solyc02g079880.3	1.80297e-30	1.04815	up		Solyc10g005020.3	2.08472e-24	-1.69813	down
	Solyc03g118750.4	7.71229e-12	1.41248	up		Solyc03g064010.4	2.72071e-15	-1.82299	down
	Solyc12g010940.1	0.000737207	-1.71367	down		Solyc12g042730.1	6.85193e-20	4.92277	up
	Solyc11g044560.3	1.73031e-27	1.21232	up		Solyc09g098260.3	2.02826e-19	-1.01085	down
	Solyc04g074420.1	5.38025e-11	2.0993	up		Solyc01g091770.4	0.000281036	-1.02423	down
	Solyc06g076400.3	3.81098e-124	7.1923	up		Solyc12g099600.2	3.22484e-18	-1.0371	down
	Solyc06g009610.1	3.05239e-10	-5.28747	down		Solyc03g112310.1	3.9543e-34	1.32801	up
	Solyc08g079550.1	2.36335e-35	-2.40371	down		Solyc01g057853.1	2.83372e-12	3.20801	up
	Solyc07g064630.4	5.78e-11	1.15398	up		Solyc08g008380.4	1.57368e-46	-1.95715	down
	Solyc03g071620.2	1.40539e-65	-1.73546	down		Solyc10g080010.2	7.17804e-143	3.09954	up
	Solyc02g077270.4	1.60756e-18	-2.64422	down		Solyc10g011820.4	3.14473e-15	-1.87326	down
	Solyc01g104230.4	2.79992e-22	-2.59272	down		Solyc11g012880.2	0.000112982	-2.03855	down
	Solyc04g082220.3	1.89936e-60	-3.52296	down		Solyc06g082070.3	7.43321e-08	-1.07681	down
	Solanum_lycopersicum_newGene_1915	1.96948e-07	-2.44866	down		Solyc06g051090.3	4.88704e-07	1.22116	up
	Solanum_lycopersicum_newGene_1917	3.7326e-11	-4.54312	down		Solyc07g055630.4	2.58269e-09	1.5227	up
	Solyc02g021050.3	2.75282e-09	1.05144	up		Solyc01g006840.3	1.21612e-40	-1.62066	down
	Solanum_lycopersicum_newGene_2243	0.00113794	-1.53744	down		Solyc10g012430.3	1.69983e-60	1.57231	up
	Solanum_lycopersicum_newGene_2245	0.000585989	1.06932	up		Solyc06g048470.4	1.65867e-24	-1.57105	down
	Solanum_lycopersicum_newGene_2244	1.494e-16	2.50769	up		Solyc05g015390.3	5.23717e-73	1.36278	up
	Solyc02g091840.3	7.98388e-31	-2.3948	down		Solyc10g074800.3	0.00128802	-1.6748	down
	Solyc10g083270.3	1.58592e-15	1.12407	up		Solyc06g035490.3	0.000463273	-1.37729	down
	Solyc12g005955.1	2.88794e-05	1.66474	up		Solyc07g054560.1	5.86111e-08	-1.56483	down
	Solyc02g086450.1	4.93467e-06	-2.89263	down		Solyc03g082600.4	5.71156e-57	1.22959	up
	Solyc01g090870.1	8.89499e-05	-2.05845	down		Solyc02g081880.3	8.23352e-13	1.03691	up
	Solyc09g064320.3	1.346e-07	1.13267	up		Solyc05g016060.4	5.15004e-154	2.40034	up
	Solyc01g111310.3	9.77624e-44	-4.02565	down		Solyc02g086040.2	9.93973e-13	5.79704	up
	Solyc06g062580.3	9.37957e-09	-3.28938	down		Solyc06g060700.1	7.66327e-18	1.27537	up
	Solyc10g078680.3	2.6125e-12	-2.86307	down		Solyc02g079930.3	1.97781e-85	3.90891	up
	Solyc05g050740.3	3.93111e-16	1.23361	up		Solyc11g069540.3	1.51765e-43	-2.24388	down
	Solyc12g005350.2	5.55947e-09	-1.8139	down		Solyc03g043740.4	2.48686e-26	-2.47079	down
	Solyc04g082500.4	3.58164e-08	1.07467	up		Solyc02g082080.1	2.6368e-30	1.15958	up
	Solyc04g008060.3	6.85275e-22	-2.45944	down		Solyc07g064380.4	2.07906e-07	-3.07996	down
	Solyc08g082090.1	1.35692e-19	2.13075	up		Solyc01g088440.2	1.31757e-12	1.43381	up
	Solyc05g009120.3	1.4288e-13	2.45022	up		Solyc04g076340.3	2.26627e-32	-2.31292	down
	Solyc12g094490.2	7.45342e-25	1.02371	up		Solyc10g076710.3	1.10228e-05	-1.59786	down
	Solyc02g014030.3	8.69165e-40	2.45886	up		Solyc12g044310.2	0.000271782	-1.61338	down
	Solyc01g104740.3	2.85047e-121	3.08307	up		Solyc01g107760.4	0.00404113	-2.07869	down
	Solyc02g092120.3	8.71318e-91	5.89253	up		Solyc06g005910.4	2.88947e-07	-1.97111	down
	Solyc11g020320.1	6.84393e-30	5.24164	up		Solyc10g079860.2	1.26137e-165	5.7392	up
	Solyc01g081620.3	3.0724e-05	-2.04917	down		Solyc09g065660.4	1.41522e-29	2.4787	up
	Solyc06g083120.1	2.55228e-35	-4.05033	down		Solyc09g009710.4	9.00398e-06	-1.2719	down
	Solyc02g069170.3	0.00115624	-1.29433	down		Solyc06g066590.4	7.24915e-60	1.83278	up
	Solyc05g054040.4	2.60201e-22	-2.36389	down		Solyc02g065680.3	5.74251e-56	1.69744	up
	Solyc03g111780.1	1.10849e-09	-4.47939	down		Solyc04g077260.3	3.81679e-20	1.64611	up
	Solyc03g044060.4	2.30364e-18	-3.28203	down		Solyc06g072670.3	1.99137e-21	6.24707	up
	Solyc07g053550.3	3.108e-67	2.54974	up		Solyc06g072660.4	1.44545e-10	-1.11376	down
	Solyc01g098600.3	1.27594e-11	-2.10823	down		Solyc04g072607.1	0.00243573	1.26238	up
	Solyc08g083110.4	2.32722e-21	2.6838	up		Solyc01g087030.3	4.085e-25	1.20541	up
	Solyc01g109790.3	8.49726e-14	-2.6662	down		Solyc12g099980.3	1.21482e-05	2.04226	up
	Solyc09g056170.3	1.46907e-19	-2.27591	down		Solyc11g039570.3	1.84188e-10	-3.59449	down
	Solyc10g005020.3	4.37453e-16	-2.5937	down		Solyc02g086210.4	4.28276e-20	2.30248	up
	Solyc03g064010.4	1.39054e-09	-2.09526	down		Solyc10g055800.2	0	3.51766	up
	Solyc12g042730.1	5.05335e-16	5.35575	up		Solyc11g072040.2	0.002108	-1.44079	down
	Solyc01g091770.4	3.2676e-07	-1.14286	down		Solyc08g076870.1	3.49322e-63	2.78837	up
	Solyc12g099600.2	2.51444e-21	-1.28558	down		Solyc08g082120.2	2.6787e-99	-3.20531	down
	Solyc03g112310.1	1.37711e-50	1.66257	up		Solyc04g007450.4	6.22445e-75	1.85377	up
	Solyc01g057853.1	4.74471e-11	3.09946	up		Solyc10g008000.1	0.000188192	-1.2917	down
	Solyc08g008380.4	1.62573e-46	-2.4461	down		Solyc01g081040.4	4.7892e-05	-1.50962	down
	Solyc05g008370.2	4.14447e-10	-1.58323	down		Solyc08g066270.3	0.000115514	-1.34415	down
	Solyc10g080010.2	2.00262e-109	3.3413	up		Solyc07g065460.1	1.22186e-09	-1.25446	down
	Solyc10g011820.4	5.40469e-29	-2.21861	down		Solyc08g083270.3	2.66708e-19	-2.8217	down
	Solyc11g012880.2	0.000401287	-2.61315	down		Solyc05g053070.4	4.74513e-26	-1.54849	down
	Solyc06g082070.3	1.50877e-15	-1.90842	down		Solyc12g006530.2	2.69295e-111	4.46139	up
	Solyc06g051090.3	5.24911e-08	1.30812	up		Solyc03g121720.2	4.22337e-12	-1.44584	down
	Solyc07g055630.4	1.72404e-06	1.81474	up		Solyc11g006000.3	2.84561e-26	1.06073	up
	Solyc01g006840.3	5.52872e-22	-2.14203	down		Solyc10g080950.2	0.000228578	-2.11039	down
	Solyc02g071280.3	1.35739e-11	1.17017	up		Solyc08g079480.3	3.60817e-158	3.35887	up
	Solyc10g012430.3	2.54855e-27	1.17394	up		Solyc06g043150.4	5.33553e-08	-2.21124	down
	Solyc06g048470.4	1.55779e-24	-1.85342	down		Solyc07g054170.3	5.07481e-117	-3.50823	down
	Solyc05g015390.3	2.28778e-106	1.79045	up		Solyc01g079370.4	3.27002e-15	-2.98311	down
	Solyc10g074800.3	0.000683761	-2.59097	down		Solyc09g090970.4	1.70748e-89	5.05677	up
	Solyc07g054560.1	9.38763e-09	-1.43246	down		Solyc12g005200.3	6.35546e-133	2.59775	up
	Solyc03g082600.4	2.99915e-43	1.07291	up		Solyc05g015700.1	0.000322326	1.55953	up
	Solyc02g081880.3	1.66147e-36	1.10851	up		Solyc12g009860.3	1.31385e-26	-1.14175	down
	Solyc05g016060.4	1.0374e-97	2.16771	up		Solyc05g008050.3	1.11667e-05	2.01371	up
	Solyc09g091830.4	0.00121854	-1.29762	down		Solyc10g076210.2	2.48973e-57	1.59125	up
	Solyc07g007670.3	1.63789e-19	-1.08393	down		Solyc12g021190.2	5.57106e-13	1.06803	up
	Solyc06g060700.1	1.58167e-22	1.3256	up		Solyc01g068340.3	0.000373931	-1.23105	down
	Solyc02g079930.3	6.88957e-83	3.22555	up		Solyc06g084070.3	1.32565e-259	3.30103	up
	Solyc11g069540.3	1.023e-29	-2.07542	down		Solyc01g081210.4	1.16778e-06	-2.083	down
	Solyc03g043740.4	2.05841e-35	-3.71746	down		Solyc05g008290.4	7.95397e-28	-2.01423	down
	Solyc04g051800.3	1.29881e-33	1.06082	up		Solyc01g098100.2	1.30577e-21	-1.414	down
	Solyc01g088440.2	1.55586e-11	1.57321	up		Solyc06g051750.3	4.90782e-36	1.73264	up
	Solyc04g076340.3	5.32296e-30	-2.51043	down		Solyc03g116580.4	3.82969e-34	-2.64598	down
	Solyc10g076710.3	1.83995e-12	-2.36556	down		Solyc08g023500.4	4.85729e-08	-1.10152	down
	Solyc12g044310.2	1.47076e-08	-3.64767	down		Solyc05g050830.3	5.29443e-06	-2.17993	down
	Solyc01g107760.4	0.00208352	-1.70506	down		Solyc06g062920.3	1.08644e-138	2.59539	up
	Solyc06g005910.4	9.53429e-06	-1.65547	down		Solyc01g088470.3	0.001245	-1.14384	down
	Solyc10g079860.2	2.84994e-05	3.0055	up		Solyc04g071590.3	5.73539e-137	4.61909	up
	Solyc09g065660.4	3.3205e-44	3.69065	up		Solanum_lycopersicum_newGene_3265	3.74887e-121	-3.37976	down
	Solyc09g009710.4	2.36804e-06	-1.41648	down		Solyc01g103870.1	1.36214e-31	4.45287	up
	Solyc06g066590.4	2.27186e-09	1.32904	up		Solanum_lycopersicum_newGene_3269	2.26725e-13	2.486	up
	Solyc02g065680.3	4.58458e-105	2.34035	up		Solyc10g006660.3	2.32655e-44	2.02877	up
	Solyc04g077260.3	6.75497e-26	1.78603	up		Solyc08g076710.3	0.00115427	1.02107	up
	Solyc10g076245.1	3.01598e-06	-1.03996	down		Solyc08g006630.3	0.00281265	-1.18875	down
	Solyc06g072670.3	6.93766e-14	5.45359	up		Solyc01g106430.3	8.54413e-39	-1.43383	down
	Solyc08g061130.3	6.28332e-06	-1.03735	down		Solyc12g010480.2	0.000376956	-1.11418	down
	Solyc02g087290.3	1.42088e-33	1.25301	up		Solyc11g006720.2	7.8967e-119	3.77622	up
	Solyc06g072660.4	6.2081e-13	-1.31182	down		Solyc03g033790.4	2.95356e-29	3.00331	up
	Solyc04g072607.1	0.00732676	1.08291	up		Solyc06g065690.3	9.40184e-06	-2.11171	down
	Solyc01g087030.3	9.94961e-37	1.61577	up		Solyc03g083730.1	8.03144e-50	6.01088	up
	Solyc12g099980.3	5.59806e-09	2.62111	up		Solyc04g005240.2	9.84387e-09	-3.35006	down
	Solyc11g039570.3	0.00130765	-2.73588	down		Solyc04g077180.3	1.69419e-14	1.44399	up
	Solyc02g086210.4	2.29199e-21	2.4094	up		Solyc03g063550.1	0.00124046	-2.21363	down
	Solyc10g055800.2	3.77414e-122	4.097	up		Solyc11g010430.2	1.74652e-14	1.26129	up
	Solyc11g066360.2	0.000429937	-1.17764	down		Solyc12g005670.2	5.1644e-19	-1.85857	down
	Solyc02g014520.4	3.92845e-14	1.01761	up		Solyc04g009900.4	6.17685e-16	-1.32806	down
	Solyc08g076870.1	4.08111e-14	2.34377	up		Solyc07g056260.4	3.11522e-43	-1.27875	down
	Solyc07g006730.4	3.24856e-06	-4.00969	down		Solyc09g009670.3	3.59972e-21	-3.31449	down
	Solyc08g082120.2	4.91523e-98	-2.9244	down		Solyc07g063180.3	3.75873e-10	2.25797	up
	Solyc04g007450.4	5.99873e-14	1.08195	up		Solyc01g087560.3	4.30753e-65	1.7478	up
	Solyc08g036600.3	3.14422e-07	-1.1111	down		Solanum_lycopersicum_newGene_487	2.7595e-05	1.68215	up
	Solyc01g081040.4	3.35604e-08	-2.1862	down		Solyc01g094160.1	5.38514e-13	3.1751	up
	Solyc08g066270.3	0.000359676	-1.54971	down		Solyc04g080010.4	3.41508e-11	-1.18736	down
	Solyc06g064630.3	1.32087e-23	-1.13818	down		Solyc01g087180.4	2.20828e-27	7.88095	up
	Solyc07g065460.1	3.59769e-14	-2.07562	down		Solyc03g111050.3	4.46171e-09	-1.22539	down
	Solyc08g083270.3	1.66902e-22	-3.44769	down		Solyc04g025530.3	0	7.82322	up
	Solyc05g053070.4	2.48371e-23	-1.62225	down		Solyc03g118860.3	7.67454e-08	-1.17773	down
	Solyc12g006530.2	1.15136e-77	4.83392	up		Solyc06g071280.4	3.11964e-34	1.03458	up
	Solyc03g121720.2	5.23414e-16	-1.49304	down		Solyc09g065390.1	8.22137e-39	4.02756	up
	Solyc10g080950.2	4.55192e-29	-4.04452	down		Solyc04g074780.4	6.03308e-119	3.3886	up
	Solyc08g079480.3	4.58926e-101	3.41208	up		Solyc11g017430.3	1.94944e-14	1.34805	up
	Solyc06g043150.4	4.85782e-21	-3.58108	down		Solyc06g034410.3	0.00971776	-1.28449	down
	Solyc07g054170.3	3.0495e-95	-4.3071	down		Solyc06g060010.4	9.93136e-08	1.28291	up
	Solyc01g079370.4	1.71497e-15	-2.88899	down		Solyc08g082320.3	1.01026e-18	-1.01794	down
	Solyc09g090970.4	1.78945e-10	2.32179	up		Solyc05g014370.3	1.04792e-10	-1.63926	down
	Solyc12g005200.3	2.86774e-16	1.52702	up		Solyc12g006690.2	1.19506e-08	-1.64694	down
	Solyc12g009860.3	2.58761e-27	-1.19467	down		Solyc02g084740.4	6.07661e-42	-1.71862	down
	Solyc05g008050.3	1.50381e-10	2.80327	up		Solyc03g034410.1	1.43694e-05	-1.72991	down
	Solyc10g076210.2	1.06621e-192	2.58953	up		Solyc02g069290.3	7.00499e-32	-1.36196	down
	Solyc09g074230.4	1.24999e-23	-1.29084	down		Solyc08g080700.3	0.000564177	-1.06707	down
	Solyc12g021190.2	3.98971e-09	1.03448	up		Solyc03g005880.3	5.25904e-10	2.12561	up
	Solyc01g080290.3	1.06534e-07	-1.38983	down		Solyc07g062400.3	8.46593e-27	1.17182	up
	Solyc06g084070.3	7.47477e-219	3.10167	up		Solyc11g006640.3	1.00743e-07	-1.23351	down
	Solyc01g081210.4	4.71309e-10	-3.02802	down		Solyc07g056610.2	2.95471e-06	2.033	up
	Solyc05g008290.4	5.22318e-12	-1.82015	down		Solyc02g032840.1	8.18261e-05	-1.74551	down
	Solyc01g098100.2	3.77497e-10	-1.33027	down		Solyc06g035980.4	0.000668413	-2.6854	down
	Solyc06g051750.3	1.42515e-19	2.00402	up		Solyc07g025510.4	1.09363e-41	-1.93449	down
	Solyc03g116580.4	9.75295e-46	-3.08458	down		Solyc11g068430.3	5.52751e-141	2.29232	up
	Solyc08g023500.4	2.03869e-10	-1.32612	down		Solyc10g006270.4	8.90136e-19	1.08032	up
	Solyc05g050830.3	0.00383473	-1.30504	down		Solyc04g015560.4	1.81204e-17	-1.42555	down
	Solyc06g062920.3	4.58015e-65	2.66386	up		Solyc06g070970.3	6.84808e-11	-1.92248	down
	Solyc07g009490.3	4.43014e-17	1.17029	up		Solyc05g011930.4	3.83109e-40	1.21369	up
	Solyc01g088470.3	1.97565e-05	-2.10712	down		Solyc06g069400.4	2.35683e-36	-1.31001	down
	Solyc04g071590.3	6.49042e-50	3.21145	up		Solyc06g072240.1	1.37568e-10	-2.21132	down
	Solanum_lycopersicum_newGene_3265	1.58015e-60	-4.72369	down		Solyc02g091250.1	6.71592e-09	1.60964	up
	Solyc01g103870.1	4.85839e-19	3.75193	up		Solyc12g013530.2	1.90585e-28	1.38206	up
	Solanum_lycopersicum_newGene_3269	2.6412e-13	2.60891	up		Solyc10g005200.3	2.17077e-11	-1.95628	down
	Solyc10g006660.3	1.73796e-10	1.71787	up		Solyc02g090810.4	1.12103e-07	1.27346	up
	Solyc08g076710.3	8.39893e-10	2.30956	up		Solyc03g114380.4	2.27907e-24	-2.38511	down
	Solyc05g051240.1	4.76715e-10	-1.30428	down		Solyc04g007580.1	5.72516e-66	3.94218	up
	Solyc08g006630.3	3.98252e-06	-2.11791	down		Solyc01g080100.3	4.90254e-31	-2.8797	down
	Solyc01g106430.3	9.46973e-26	-1.74787	down		Solyc02g031990.1	4.48407e-100	4.02801	up
	Solyc02g091070.3	0.00893001	-1.48481	down		Solyc01g088760.4	3.42133e-11	1.39739	up
	Solyc11g006720.2	2.60978e-53	3.36632	up		Solyc01g067360.3	7.02678e-32	2.09113	up
	Solyc01g006210.4	0.000489878	-1.34972	down		Solyc01g100920.3	8.90775e-66	-3.43068	down
	Solyc03g033790.4	7.70068e-08	2.66106	up		Solyc09g066160.1	1.58824e-17	3.77952	up
	Solyc06g065690.3	1.10851e-26	-2.62736	down		Solyc06g084420.1	7.97445e-29	-3.29111	down
	Solyc06g049040.4	5.91966e-16	-1.6095	down		Solyc05g005070.2	1.2619e-130	2.49447	up
	Solyc03g083730.1	4.57374e-19	5.23346	up		Solyc06g068940.4	4.58945e-12	2.1518	up
	Solyc09g091230.4	6.19037e-10	-1.08087	down		Solyc08g077850.2	1.82174e-11	-1.04128	down
	Solyc04g005240.2	1.25817e-09	-3.70115	down		Solyc06g076670.3	1.13386e-50	1.77325	up
	Solyc04g077180.3	4.69759e-05	1.00639	up		Solyc12g056790.2	7.6963e-63	1.25467	up
	Solyc03g063550.1	1.63547e-08	-5.29058	down		Solyc10g078740.2	4.70431e-20	-1.86251	down
	Solyc12g005670.2	2.25689e-13	-2.3366	down		Solyc06g075780.3	2.79855e-40	3.26779	up
	Solyc04g009900.4	2.03393e-33	-2.29378	down		Solyc06g068460.3	1.47759e-64	2.08099	up
	Solyc07g056260.4	1.85231e-29	-1.01654	down		Solyc12g056780.2	1.02148e-09	-1.12504	down
	Solyc09g009670.3	2.27014e-18	-3.68772	down		Solyc12g099770.2	9.94085e-49	1.68327	up
	Solyc01g087560.3	4.23824e-33	1.59592	up		Solyc01g080570.4	1.23772e-82	2.63278	up
	Solanum_lycopersicum_newGene_487	3.83705e-05	1.71491	up		Solyc06g059870.1	6.60657e-25	-1.38941	down
	Solyc01g067540.2	0.000196419	-1.24223	down		Solyc06g051680.1	5.19657e-08	-1.13135	down
	Solyc01g087190.4	4.58341e-05	-1.03547	down		Solyc04g051610.3	2.00631e-06	1.53335	up
	Solyc01g094160.1	1.54669e-25	4.41297	up		Solyc09g098160.3	9.60081e-111	2.88259	up
	Solyc04g080010.4	1.82191e-16	-1.44948	down		Solyc10g150145.1	5.49134e-31	-1.397	down
	Solyc01g087180.4	2.22843e-20	7.41977	up		Solyc05g050490.4	0.00123715	-1.15874	down
	Solyc03g111050.3	8.5435e-07	-1.01659	down		Solyc06g082850.4	1.79218e-08	-2.80033	down
	Solyc04g025530.3	0	8.24104	up		Solyc07g064650.3	3.87461e-18	1.72879	up
	Solyc03g118860.3	1.05621e-09	-1.50908	down		Solyc10g086630.2	0	3.71115	up
	Solyc10g054280.2	1.09853e-06	-1.05622	down		Solyc01g150159.1	3.83573e-15	4.12237	up
	Solyc06g053400.3	2.70243e-43	1.18233	up		Solyc12g010670.1	3.02789e-16	1.4386	up
	Solyc06g071280.4	5.61686e-26	1.04452	up		Solyc09g007800.3	2.29586e-16	1.39243	up
	Solyc09g065390.1	8.79257e-22	3.25984	up		Solyc01g111820.2	0.0041798	1.4012	up
	Solyc06g082880.2	0.00293928	-1.27758	down		Solyc06g009130.3	3.82091e-08	-2.09475	down
	Solyc04g074780.4	2.64347e-90	2.82955	up		Solyc03g026040.4	1.10484e-05	-2.48087	down
	Solyc06g034410.3	6.41067e-08	-3.7922	down		Solyc03g097750.4	2.59859e-30	1.89774	up
	Solyc10g079080.2	1.01596e-25	1.06761	up		Solyc08g079470.3	1.20096e-122	2.10005	up
	Solyc08g082320.3	1.48473e-14	-1.14517	down		Solyc05g005940.3	2.63815e-13	-2.54581	down
	Solyc05g014370.3	5.31684e-10	-2.44029	down		Solyc10g079810.1	4.18325e-07	1.2133	up
	Solyc12g006690.2	9.44594e-10	-1.73287	down		Solyc06g053260.1	7.51766e-37	10.4882	up
	Solyc02g084740.4	3.12371e-26	-1.7622	down		Solyc05g050890.3	1.78115e-44	3.92351	up
	Solyc11g071690.3	1.74576e-27	1.08464	up		Solyc12g011320.2	9.01211e-06	1.21611	up
	Solyc03g034410.1	7.00326e-07	-2.25556	down		Solyc07g018010.3	5.65633e-09	-1.69443	down
	Solyc03g118710.3	0.00141367	-1.43602	down		Solyc11g007840.3	1.96995e-06	-1.2601	down
	Solyc02g069290.3	6.78989e-07	-1.17266	down		Solyc03g116910.3	1.42733e-05	-2.18611	down
	Solyc08g080700.3	4.20222e-06	-1.50856	down		Solyc09g098080.4	4.40612e-05	4.54401	up
	Solyc03g005880.3	5.82905e-08	1.99433	up		Solyc01g081190.4	1.2012e-29	1.25075	up
	Solyc11g006640.3	6.8876e-11	-1.48124	down		Solyc05g008910.3	3.26024e-42	5.50341	up
	Solyc07g056610.2	0.00159776	2.2193	up		Solyc02g071880.3	2.65746e-19	1.12706	up
	Solyc02g032840.1	1.27077e-05	-2.05195	down		Solyc01g008300.2	3.17486e-22	1.61665	up
	Solyc07g025510.4	4.5886e-27	-1.8136	down		Solyc11g005090.2	2.55369e-16	-2.31689	down
	Solyc11g068430.3	3.0461e-127	2.36994	up		Solyc02g069420.4	1.55277e-20	-2.27385	down
	Solyc04g015560.4	2.58844e-17	-1.76886	down		Solyc04g071270.1	2.64321e-05	-2.66737	down
	Solyc06g070970.3	9.80588e-27	-3.69722	down		Solyc09g007450.3	1.83874e-22	-1.4479	down
	Solyc03g116000.1	0.00237448	-1.11351	down		Solyc01g066610.4	1.16394e-10	-1.92861	down
	Solanum_lycopersicum_newGene_3065	0.000159691	-1.08519	down		Solyc10g076220.3	2.00481e-41	1.63817	up
	Solyc05g011930.4	1.2511e-29	1.3034	up		Solanum_lycopersicum_newGene_837	8.85827e-20	1.05123	up
	Solyc06g069400.4	6.20055e-14	-1.56695	down		Solyc02g085300.4	2.56901e-86	1.69497	up
	Solyc07g053730.4	8.61394e-25	-1.00637	down		Solyc03g025670.3	2.71135e-16	4.91284	up
	Solyc06g072240.1	1.10634e-14	-3.05585	down		Solyc04g049090.3	1.56563e-138	2.65472	up
	Solyc12g013530.2	1.94984e-43	1.5394	up		Solyc06g084090.4	1.29637e-12	-1.12738	down
	Solyc10g005200.3	1.44992e-21	-2.56597	down		Solyc04g078540.4	2.83779e-95	1.38778	up
	Solyc02g090810.4	5.09354e-10	1.6183	up		Solyc02g078250.4	3.64043e-39	2.38248	up
	Solyc03g114380.4	2.77552e-23	-2.98502	down		Solyc09g097950.3	3.8588e-28	2.24981	up
	Solyc04g007580.1	2.73826e-32	3.91813	up		Solyc11g070175.1	3.17921e-08	1.06396	up
	Solyc01g080100.3	7.72242e-32	-3.47366	down		Solyc05g052050.1	1.48685e-64	2.49233	up
	Solyc02g091350.4	1.8628e-15	-1.71873	down		Solyc03g123830.4	2.63695e-94	-3.60502	down
	Solyc02g031990.1	8.59667e-117	4.37313	up		Solyc07g065590.4	1.168e-14	1.38052	up
	Solyc01g088760.4	5.07656e-06	1.15708	up		Solyc10g005820.3	2.5658e-07	-2.02235	down
	Solyc03g112160.3	2.99688e-15	-1.16624	down		Solyc08g082900.4	6.2061e-11	1.06224	up
	Solyc01g067360.3	2.46434e-38	1.74137	up		Solyc09g092130.3	1.83756e-35	3.97726	up
	Solyc05g008100.1	0.000127344	-1.1699	down		Solyc11g044840.2	1.47668e-36	2.84607	up
[truncated: 5,279 more rows]
