# Supplementary material for: Comparative Transcriptome Analysis and Genetic Methods Revealed the Biocontrol Mechanism of Paenibacillus polymyxa NSY50 against Tomato Fusarium Wilt
Source: Int J Mol Sci. 2022 Sep 18;23(18):10907. doi: 10.3390/ijms231810907 (PMC9501285; doi:10.3390/ijms231810907)
Supplement: Supplementary file 1 [file ijms-23-10907-s001.zip › Table S4. The statistical of DEGs between different samples.xlsx]

## Sheet: Sheet1
		Table S4. The statistical of DEGs between different samples
		DEG Set	DEG Number	up-regulated	down-regulated
		Control vs FOL	7276	3358	3918
		Control vs NSY50+FOL	7030	3532	3498
		FOL vs NSY50+FOL	390	294	96
		Notes: DEG Set, the gene set obtained by differential expression analysis between different groups; DEG Number, the number of DEGs; up-regulated,the numberof up-regulated genes; down-regulated,the numberof down-regulated genes.
