# Supplementary material for: Comparative Transcriptome Analysis and Genetic Methods Revealed the Biocontrol Mechanism of Paenibacillus polymyxa NSY50 against Tomato Fusarium Wilt
Source: Int J Mol Sci. 2022 Sep 18;23(18):10907. doi: 10.3390/ijms231810907 (PMC9501285; doi:10.3390/ijms231810907)
Supplement: Supplementary file 1 [file ijms-23-10907-s001.zip › Table S5. Statistics of functional annotation of DEGs.xlsx]

## Sheet: Sheet1
		Table S5. Functional annotation statistical results of DEGs
		DEG Set	Total	COG	GO	KEGG	KOG	NR	Pfam	Swiss-Prot	eggNOG
		Control vs FOL	7018	2531	5733	4846	3444	6940	5905	5295	6032
		Control vs NSY50+FOL	6768	3435	5534	4670	3302	6684	5698	5110	5813
		FOL vs NSY50+FOL	373	151	297	255	178	371	315	287	328
		Notes: DEG Set, the gene set obtained by differential expression analysis between different groups; COG, Cluster of Orthologous Groups genes Database; GO, Gene Ontology; KEGG, Kyoto Encyclopedia of Genes and Genomes; KOG, Clusters of orthologous groups for eukaryotic complete genomes; NR, NCBINR database; Pfam, the Pfam database; Swiss-Prot, the Swiss-Prot database; eggnog, Evolutionary Genealogy…
