# Supplementary material for: Comparative Transcriptome Analysis and Genetic Methods Revealed the Biocontrol Mechanism of Paenibacillus polymyxa NSY50 against Tomato Fusarium Wilt
Source: Int J Mol Sci. 2022 Sep 18;23(18):10907. doi: 10.3390/ijms231810907 (PMC9501285; doi:10.3390/ijms231810907)
Supplement: Supplementary file 1 [file ijms-23-10907-s001.zip › Table S6. Differentially expressed NAC transcription factors and their expression ratio after infection in tomato.xlsx]

## Sheet: Sheet1
		Table S6. Differentially expressed NAC transcription factors and their expression ratio after infection in tomato
			NSY50+FOL vs Control		NSY50+FOL vs FOL
		Gene ID	adjusted p value	log2FC	adjusted p value	log2FC
		Solyc01g104900.3	1.42087e-09	2.20772	0.833742	-0.11709
		Solyc02g081270.4	4.42158e-10	-1.15775	0.458053	0.294067
		Solyc02g084350.3	1.84999e-15	-2.47006	--	--
		Solyc02g088180.3	6.68744e-122	3.23915	0.123201	-0.345743
		Solyc03g078120.4	6.49796e-35	1.42766	0.426684	-0.208121
		Solyc03g080090.4	6.14405e-69	1.55398	0.0663484	0.297032
		Solyc03g083880.4	0.00971521	1.0079	0.313577	0.451353
		Solyc03g097650.3	2.73817e-20	-1.78717	0.0593062	-0.591673
		Solyc03g098190.3	0.000106667	-1.63493	--	--
		Solyc03g115850.3	1.55315e-12	0.99093	0.499576	-0.201789
		Solyc04g005610.3	0	6.08095	4.24645e-13	1.24565
		Solyc04g009440.3	1.72787e-178	2.70589	8.65929e-06	-0.693194
		Solyc04g072220.3	1.20667e-49	1.26854	0.99199	-0.00311386
		Solyc05g007550.3	2.96141e-05	-0.85624	0.523129	0.227447
		Solyc05g007770.3	7.49435e-244	5.94889	0.000877807	0.773241
		Solyc05g026180.2	0.000187653	-0.962248	0.799787	0.14736
		Solyc05g055470.4	8.49427e-81	1.37938	0.677267	-0.0935187
		Solyc05g055480.3	1.70079e-19	1.12639	0.876538	-0.0467285
		Solyc06g060230.3	2.04967e-209	2.60218	0.198621	0.271301
		Solyc06g061080.3	6.48109e-12	1.69825	1.36758e-19	2.23779
		Solyc06g069710.3	5.6085e-54	3.961	0.78681	-0.101368
		Solyc06g073050.2	4.9236e-55	1.53508	0.706274	0.0829158
		Solyc06g074170.3	1.57127e-207	4.87945	0.000997652	-0.606465
		Solyc07g053590.4	2.46911e-12	-3.4076	--	--
		Solyc07g063410.3	0	7.30249	0.77676	0.115243
		Solyc07g063420.3	2.67666e-55	2.41497	0.934153	0.0296677
		Solyc08g008660.4	2.20615e-11	-3.71196	--	--
		Solyc10g005010.4	2.60527e-35	-3.40825	--	--
		Solyc11g008010.2	9.044e-32	1.42118	0.464806	0.193962
		Solyc11g017470.2	2.18002e-27	1.85275	0.0325924	-0.49648
		Solyc11g018660.2	0.00361831	-2.17495	--	--
		Solyc11g068620.2	0.000142019	1.6688	0.977487	0.0207546
		Solyc12g036480.2	0.00051836	-1.99242	--	--
		Notes: lo2FC, Log 2 fold change.
