# Supplementary material for: Comparative Transcriptome Analysis and Genetic Methods Revealed the Biocontrol Mechanism of Paenibacillus polymyxa NSY50 against Tomato Fusarium Wilt
Source: Int J Mol Sci. 2022 Sep 18;23(18):10907. doi: 10.3390/ijms231810907 (PMC9501285; doi:10.3390/ijms231810907)
Supplement: Supplementary file 1 [file ijms-23-10907-s001.zip › Table S7. The correlations between the photosynthetic parameters, fresh weight and dry weight of WT, OE#1 and OE#2.xlsx]

## Sheet: Sheet1
	Table S7. The correlation between the photosynthetic parameters, fresh weight and dry weight of WT, OE#1 and OE#2
			Dry weight	Fresh weight	Pn	Gs	Ci	Tr
	Dry weight	Pearson correlation	1	.969**	0.4785	0.285293	-.792*	0.63076
		Significance (bilateral)		1.76048e-05	0.192571	0.456796	0.0109309	0.0685505
		N	9	9	9	9	9	9
	Fresh weight	Pearson correlation	.969**	1	0.450007	0.355738	-.781*	.686*
		Significance (bilateral)	1.76048e-05		0.224208	0.347437	0.0128778	0.0412494
		N	9	9	9	9	9	9
	Pn	Pearson correlation	0.4785	0.450007	1	-0.0705261	-0.407052	.853**
		Significance (bilateral)	0.192571	0.224208		0.85692	0.276893	0.00343646
		N	9	9	9	9	9	9
	Gs	Pearson correlation	0.285293	0.355738	-0.0705261	1	0.103154	0.234603
		Significance (bilateral)	0.456796	0.347437	0.85692		0.791711	0.543452
		N	9	9	9	9	9	9
	Ci	Pearson correlation	-.792*	-.781*	-0.407052	0.103154	1	-0.514569
		Significance (bilateral)	0.0109309	0.0128778	0.276893	0.791711		0.156363
		N	9	9	9	9	9	9
	Tr	Pearson correlation	0.63076	.686*	.853**	0.234603	-0.514569	1
		Significance (bilateral)	0.0685505	0.0412494	0.00343646	0.543452	0.156363
		N	9	9	9	9	9	9
	Notes: **. Significantly correlated at the level of 0.01 (both sides). *. Significantly correlated at the level of 0.05 (both sides).
